# Supplementary material for: Immune-related miRNA signature identifies prognosis and immune landscape in head and neck squamous cell carcinomas
Source: Biosci Rep. 2020 Nov 17;40(11):BSR20201820. doi: 10.1042/BSR20201820 (PMC7670576; doi:10.1042/BSR20201820)
Supplement: Supplementary Data S1-S7 [file BSR-2020-1820_supp1.zip]

Archive with 8 entries (8 files):
- BSR-2020-1820_suppSD.doc
- BSR-2020-1820_suppSD1.csv
- BSR-2020-1820_suppSD2.csv
- BSR-2020-1820_suppSD3.csv
- BSR-2020-1820_suppSD4.csv
- BSR-2020-1820_suppSD5.csv
- BSR-2020-1820_suppSD6.csv
- BSR-2020-1820_suppSD7.csv
