# Supplementary material for: Immune-related miRNA signature identifies prognosis and immune landscape in head and neck squamous cell carcinomas
Source: Biosci Rep. 2020 Nov 17;40(11):BSR20201820. doi: 10.1042/BSR20201820 (PMC7670576; doi:10.1042/BSR20201820)
Supplement: Supplementary Data S1-S7 [file BSR-2020-1820_supp1.zip › BSR-2020-1820_suppSD1.csv]

	aDC	B cells	CD8 T cells	Cytotoxic cells	DC	Eosinophils	iDC	Macrophages	Mast cells	Neutrophils	NK CD56bright cells	NK CD56dim cells	NK cells	pDC	T cells	T helper cells	Tcm	Tem	TFH	Tgd	Th1 cells	Th17 cells	Th2 cells	TReg
TCGA-UF-A7JD-01	0.363454843801228	0.294087537057148	0.67071679169246	0.360444880238102	0.406884269238774	0.417755960268964	0.488727501225292	0.623762770903514	0.222896558402111	0.427070079386797	0.497857593690348	0.342318516913395	0.606665726018121	0.660693809943553	0.325982485685288	0.694076284227992	0.441306072233075	0.511232384499067	0.319649209503539	0.325628201902571	0.474459468853273	0.305717207468429	0.489516287931142	0.368463262737614
TCGA-IQ-A61I-01	0.675092768282003	0.381607239059001	0.688543523066786	0.596334001333015	0.387229448733202	0.388834579368387	0.460154129825585	0.458076759655717	0.146467928360017	0.346720843689373	0.370344007901999	0.449655320209669	0.572334815237666	0.811679592666621	0.559853347715795	0.697527079798601	0.460040643265858	0.501450355692118	0.431025610096851	0.258952559338728	0.452363929720289	0.171034603321465	0.475749840274268	0.719879743554882
TCGA-CQ-A4CG-01	0.493970241373758	0.204345064454956	0.67832725750518	0.320940740374438	0.320270117282587	0.402349397905304	0.481823413946733	0.54960926270119	0.260768235819314	0.367141765544187	0.329240125400748	0.313987864698964	0.548905146811352	0.418648002278887	0.259707060857175	0.693736461118998	0.546098925219105	0.418655449932035	0.39483623287372	0.458732742210357	0.479518976241354	0.139383359504229	0.472450973408613	0.320436343692588
TCGA-CN-4725-01	0.457966696981675	0.171131092032973	0.623998631193032	0.231936586033208	0.368041706267617	0.375209088082681	0.486329064235674	0.479283945242658	0.204642930573794	0.423917893752902	0.376796568667498	0.30710484485038	0.539254977475383	0.503604477816816	0.314627644905129	0.698192597578044	0.561638237166729	0.489239470076427	0.355927484851785	0.503509638523135	0.41054512931217	0.2024869325522	0.532860238060936	0.408290463896904
TCGA-UF-A7JV-01	0.564682658143747	0.16249902439201	0.689490684776703	0.47165282912942	0.5005803725986	0.372445156200066	0.563966790076997	0.683750609489104	0.139771797287175	0.445350723314301	0.397612305764287	0.340736666163616	0.553922273311893	0.692814509330534	0.429033282470034	0.69999013685765	0.480599154136199	0.487759892383736	0.379749654852393	0.42307193732735	0.54643636474728	0.187697501212755	0.456014089205747	0.612296978813455
TCGA-CN-4739-01	0.468977304059563	0.435763024273601	0.688562839883625	0.524420222053136	0.416548699443251	0.377053437120339	0.445294562050406	0.497230434435718	0.228110127664664	0.513421013258793	0.492396865267167	0.343517170727837	0.52427640071801	0.540718990352254	0.525281670645923	0.706886337274248	0.522713119919401	0.49327076918752	0.396187613240105	0.374029276903711	0.466709517730018	0.174592466411289	0.481787446950647	0.590040601695028
TCGA-CV-7410-01	0.726817787333098	0.648473851817898	0.720363608608651	0.593208668022149	0.471182570739032	0.423581600445412	0.601605575077428	0.594051334698228	0.255261266335839	0.417928841919043	0.315199839513012	0.409305038945561	0.545340477538852	0.788621739363874	0.74158525825903	0.779386798745038	0.591492828504029	0.527479523903647	0.491993238801725	0.352021114511007	0.503380231915305	0.349082314674298	0.483454032262574	0.826414424055275
TCGA-CV-6937-01	0.455609758812692	0.211472302697447	0.667686752594426	0.376860130259276	0.372314678052398	0.427173752074448	0.560638403958977	0.606501765518013	0.215448706925346	0.29124537998832	0.453760546447928	0.367005371341673	0.583356960324849	0.465256924997809	0.35655437427927	0.664900016191155	0.4960736133456	0.510328880035063	0.42191343728637	0.29507451898918	0.420172215650773	0.200069723679219	0.397243032635264	0.512667323901051
TCGA-CV-7427-01	0.711872912083119	0.339735939019194	0.688129788530877	0.587192975124266	0.491412049677549	0.420063142497482	0.559198414033922	0.56165679693674	0.223064983533798	0.437804063837854	0.339085963021069	0.413330237047591	0.533050444285418	0.533813964764265	0.585994623239189	0.728344909671039	0.484017035968787	0.488759929109656	0.42978280015148	0.441573972706548	0.505188807549255	0.351113892064327	0.522185698063925	0.640102037207944
TCGA-CQ-5326-01	0.659171812736284	0.16588695233901	0.650986405934913	0.41410567431422	0.517014375533537	0.398135558937679	0.514539890463859	0.680334505965922	0.264014487300347	0.555626355407529	0.443866000187543	0.357577946013284	0.535435193473056	0.759583640685815	0.353243106502279	0.692651010355017	0.529296520406756	0.481789750562253	0.353867740853464	0.471954960227146	0.481171815139874	0.125755764382373	0.540559602859994	0.42012765061917
TCGA-BB-8601-01	0.199123996578257	0.246798339547287	0.641132082002381	0.229633781934963	0.20328793853457	0.318574459532663	0.435430495224718	0.408453737462292	0.265217134055755	0.266925973318123	0.424991649725972	0.255011585269785	0.489410586959489	0.446761320744268	0.251961633999183	0.677397241476295	0.463494580476381	0.348990303784665	0.327630795828029	0.42441451042424	0.32301548983718	0.190879078097913	0.439171445268226	0.228883102637563
TCGA-D6-A6EQ-01	0.524710147415493	0.369391869779473	0.679302803883305	0.564580914241122	0.604756585514378	0.42100839541638	0.636016195547479	0.595237921013628	0.340126317703454	0.428831059110338	0.478384764043766	0.458507982288886	0.578068462922028	0.735169443071142	0.518259495911933	0.667496766533193	0.479028317565063	0.460833377471919	0.438456371709355	0.369540029752097	0.494996495234232	0.258282588088587	0.449774812600626	0.643369593959403
TCGA-CR-7382-01	0.735866274026389	0.381042869502792	0.699153930791273	0.585155730070488	0.504633286076617	0.521617362775596	0.560112077269852	0.668170169371234	0.340046949881063	0.57708426307779	0.448349634221932	0.445553283173875	0.613141098223159	0.848485845131166	0.534432305305673	0.726957438593354	0.562230615464607	0.596508742803701	0.43136886805949	0.414544673601716	0.572299708032984	0.277162864944694	0.538997054895493	0.738252043780065
TCGA-CN-6016-01	0.502215878535877	0.264818996588451	0.684369774845346	0.564898458748473	0.4256384307193	0.419582482168216	0.657799624000272	0.669322533764149	0.321616717517098	0.37051003874282	0.431878181132885	0.483014794142904	0.668399732978183	0.560940851002791	0.527569099116903	0.668435256121317	0.513057387111938	0.521928438402083	0.434130946890184	0.364664192462641	0.48474380968804	0.39071163799601	0.428449061281175	0.732888318546539
TCGA-CR-6493-01	0.534501575320206	0.218875500368442	0.641576833808626	0.268870136454207	0.326015358240226	0.351251660337619	0.431140210080091	0.441777865202073	0.0759177344026681	0.381763794864675	0.42788042677557	0.355272139870352	0.521703106581634	0.466489965281378	0.318604806322447	0.692373711289297	0.52092782171062	0.449896740167917	0.315272401618338	0.437291020387611	0.434806766030296	0.142970334140435	0.49440733687245	0.436527086390643
TCGA-CQ-6225-01	0.252708313291479	0.142853319427394	0.633294710696706	0.206309379337763	0.33805106941339	0.334957576761454	0.539691361307326	0.470431887052525	0.148654528568926	0.273583536187104	0.554000084854376	0.253932799150063	0.491796318596194	0.395651800990318	0.216491393958329	0.658745865275752	0.495317814892603	0.408381638585766	0.329879459075699	0.339080988678049	0.347582114881712	0.195173997925843	0.441748104810418	0.0733350708652877
TCGA-DQ-5631-01	0.385177621223531	0.255137421173151	0.628362274131613	0.266874709388535	0.352729269774348	0.426260460073129	0.538222338206212	0.483490624035605	0.236173484604928	0.314574424892097	0.375450539236322	0.32196171127044	0.559318979580006	0.404098126932769	0.298413100989101	0.70304459103892	0.528637350211138	0.484185537414311	0.355975968399082	0.480632412844926	0.449929477846752	0.233294989754823	0.461775257623182	0.401138830252202
TCGA-QK-A6IG-01	0.55825736759532	0.272401855261245	0.698584595189574	0.540027690842153	0.404371459482912	0.418575012104341	0.491365200574827	0.537052486003188	0.148397999899302	0.425552446922931	0.469715621953483	0.436810218395053	0.566679273078272	0.556995122095369	0.468216159091611	0.700337943818827	0.472489650601954	0.49965922034066	0.3817691773479	0.457773949744331	0.52664681442471	0.16680489965486	0.545514331615296	0.559831114747579
TCGA-CV-7428-01	0.677914324523183	0.327242013026169	0.665723568708256	0.566115939035541	0.503333688024919	0.396028904695622	0.536903359614382	0.542296109732701	0.235810011485561	0.422655350158725	0.46046140955241	0.415886738693659	0.546209383544039	0.597130583325552	0.51514037679355	0.731205490702386	0.481389482491563	0.433718137438521	0.399332810108996	0.285814895790632	0.49677483479834	0.284050961833488	0.527943388494732	0.508105074851844
TCGA-BA-A6DD-01	0.69130374320873	0.390263140564189	0.7210224383855	0.573412971042784	0.497241951960872	0.399470030709221	0.571584488391118	0.561431144484463	0.218723861992425	0.394757338825672	0.386762513207895	0.431899810781094	0.554783960966679	0.694540765727531	0.582542804144124	0.699551524137053	0.460929974102156	0.473727976379082	0.43493192214864	0.406469212781112	0.505474931486673	0.22720821830923	0.458979953821255	0.630669279038639
TCGA-CN-6010-01	0.524228631355938	0.387424291402273	0.675927161425683	0.493121036368446	0.382058208391245	0.412665123601189	0.555166686644167	0.551480470165224	0.379803714487932	0.324397059895462	0.431314687470455	0.316303922151263	0.566260932054936	0.560077722804293	0.412631647682807	0.699607346528858	0.559174740090645	0.484247925320523	0.431312713180236	0.357742341406387	0.408007508827724	0.244653677477797	0.475995716039419	0.356317815944456
TCGA-CN-4742-01	0.472581422691616	0.370636634336397	0.652587534789715	0.396502773109907	0.519608356279836	0.427139309966659	0.581862050539257	0.641967299662969	0.340319327734575	0.475489593448418	0.360479383566006	0.366109155066086	0.542816615207269	0.487389998087879	0.424356946052348	0.686776545583321	0.494045523089484	0.508385892350903	0.417208282356956	0.45588278131499	0.508230634688315	0.326387760176743	0.4895606291998	0.56821578867585
TCGA-BA-A6DA-01	0.43657547904064	0.342885949762153	0.673993207051079	0.499370015393429	0.353857257198525	0.408030312358112	0.481620670169687	0.528312802987528	0.273461509842397	0.462319259383086	0.493329678087752	0.436335842624123	0.491686477246385	0.611618806657492	0.425128755119256	0.605342526796917	0.437582489127623	0.456015814666349	0.358932702171182	0.343340180629563	0.42935242583516	0.359645529023412	0.423226583028119	0.285233043596682
TCGA-CV-6961-01	0.691191132404404	0.216419464263731	0.665224460978757	0.483764881004666	0.395561009233377	0.448302379960218	0.533815743562157	0.614018546471626	0.235609003234951	0.526875618174059	0.559888550438133	0.453273496101212	0.59529329049273	0.554590693542409	0.370182269145597	0.654375147732091	0.499089117196095	0.489608168326647	0.380780617790501	0.255260154584353	0.474810603008773	0.369078335125545	0.550758913379171	0.448425925127087
TCGA-HD-7229-01	0.673777377526127	0.32686084137417	0.69353400100919	0.490109876731193	0.345141331777462	0.382549663116156	0.447002469564026	0.491575311568076	0.207733950058257	0.400143170938538	0.409525148988035	0.427752626127759	0.545725759530399	0.497500928413148	0.496967411942744	0.718943488031422	0.516591523708181	0.467834383529381	0.398891508372175	0.484933517407994	0.450230234672084	0.336315186837515	0.486169641660903	0.506563774497383
TCGA-CQ-6223-01	0.656528279689342	0.327169166178343	0.675228590700063	0.477281577412172	0.521324748719162	0.375533985772415	0.548944257414523	0.594390901361404	0.306706642728147	0.434023680669599	0.338800574027625	0.419755284741689	0.491931179202568	0.575983942462337	0.470935642823482	0.713159388071385	0.548341980761232	0.472274974390008	0.373504605277651	0.320110142229304	0.476653134142032	0.370391942976846	0.462837353043585	0.467168137437341
TCGA-T2-A6WX-01	0.743927422707593	0.357925513313731	0.701283507802119	0.642750646854759	0.365989279793301	0.392857227782108	0.5142296837873	0.550605503809912	0.129414405519565	0.403933498217983	0.46946294210445	0.485260836656189	0.562104218119326	0.637512652612449	0.636635700145283	0.724445157369105	0.483589309017371	0.473615737916229	0.395509780710051	0.438048384535895	0.525582827160259	0.357273499990024	0.472169203168668	0.575367422320553
TCGA-CQ-A4C9-01	0.476334710162316	0.322679887890393	0.664508442023682	0.318899139961272	0.403346114956983	0.376045445377787	0.489791026558172	0.498263554583249	0.286019627208628	0.365492046612746	0.488853670428091	0.340381159642985	0.546220495575101	0.656316516936881	0.312011189149421	0.668968349338975	0.468663873382815	0.444519277746318	0.3504630429872	0.314327092156484	0.41228125312903	0.249626272883898	0.467267841475056	0.373210467829356
TCGA-CN-4729-01	0.653216110068834	0.312946109048222	0.657825847901679	0.364234323462695	0.476923821175964	0.407409899437963	0.557725499423668	0.55131207396429	0.425882953637337	0.452903093013215	0.457318564073144	0.320102487179125	0.524860343832191	0.71272810991018	0.422629706001062	0.688998154859651	0.5279621973321	0.505446181563172	0.395007149050025	0.423678191010367	0.468242420466347	0.278785486613754	0.475202180519848	0.611618806657492
TCGA-BA-6869-01	0.490128870769647	0.302678112564098	0.667573083005987	0.462060250298899	0.386950723954421	0.354380574195381	0.450813546003876	0.440749413456395	0.21232908429786	0.396534655979317	0.449089386595791	0.306286211493371	0.530973354146	0.478820368117072	0.40865072152756	0.639610205026604	0.432922852383846	0.447894326054169	0.366348578546689	0.523851454290669	0.444265876456905	0.350179973089769	0.421513834179593	0.458968419551605
TCGA-CV-7437-01	0.501249910686984	0.251058317574171	0.648636106661185	0.366373756136436	0.327524467436973	0.41466733629561	0.598445650307183	0.54639019052585	0.249520912112451	0.279206309383305	0.419665843697868	0.355423724564137	0.544643094065443	0.346700101732615	0.330707512157199	0.670218183145095	0.479072825279492	0.431539349346782	0.403593814861223	0.334836978056235	0.401771982396279	0.14386778236394	0.455221509827288	0.418463046236352
TCGA-CQ-7068-01	0.771644651392628	0.302080617597135	0.702525535520029	0.65240002771132	0.389771556416583	0.361929824925836	0.48607174045847	0.542995329959645	0.164114146806548	0.368278043511253	0.441589692075496	0.49274386118064	0.569126601466971	0.539424298054506	0.62868262828928	0.711089499406221	0.517262332993149	0.445371215519541	0.427883139687312	0.372418300149893	0.539833498109428	0.357871249568605	0.48734327651336	0.703295351740874
TCGA-CR-5249-01	0.703062994626583	0.582911100538212	0.687343793612392	0.59788000166168	0.413359599041304	0.406139190046731	0.590916128188456	0.521383058429173	0.284819528520309	0.346507251032156	0.418036210267948	0.40165855196877	0.559216068984933	0.517476181006971	0.681844324030999	0.745650871420841	0.542540868023949	0.451115588911127	0.469850061326457	0.330045002097042	0.466776237959197	0.395838415993642	0.479840814378183	0.73886856392185
TCGA-P3-A6SW-01	0.646814825514777	0.393935102505549	0.7276373680209	0.606711762686771	0.33223074777531	0.367927313829364	0.491028149003289	0.50844553254845	0.268364186825153	0.326476040893366	0.387110163562168	0.463640259352389	0.56280668439348	0.628696414584928	0.570935623654005	0.703909723344109	0.499186076872034	0.480073626829333	0.394933472321756	0.232427686061552	0.435133040586815	0.327404034816063	0.449513748835986	0.411311412591649
TCGA-IQ-A61H-01	0.428507914842367	0.297277002135929	0.649613989396248	0.430027444567042	0.318780619797256	0.387504524389523	0.550065194114412	0.594009197518401	0.260461184751122	0.299183178012083	0.390698537837465	0.304522703249559	0.535208273481922	0.575983942462337	0.346407228943649	0.716382081057732	0.493732564734202	0.469241794492133	0.406669947472247	0.416653542067393	0.469565274687603	0.200754246890392	0.523300693469969	0.230054490906953
TCGA-BA-5152-01	0.720954333781286	0.362942688917647	0.686339473342753	0.573097969209027	0.611938147681665	0.419820253167413	0.601524658175381	0.616864376299695	0.31584419247479	0.485802401019331	0.418683695466181	0.425858449552057	0.538500670320196	0.69780832247899	0.574729374945313	0.703862291964069	0.479603355580409	0.47918413954128	0.414487850370106	0.448282239036459	0.499073714188107	0.26702918942644	0.466593594986352	0.843738640039424
TCGA-CV-A6JM-01	0.367213039923484	0.316404939834689	0.649013503136818	0.428660420901601	0.477211566717254	0.359833013433724	0.542257810438088	0.612985052750106	0.151086450289718	0.326748175157342	0.550716742693819	0.437408962389446	0.533547281384671	0.84392359608196	0.342349733766331	0.603288162945612	0.46127573202886	0.484416472638236	0.362973728868569	0.397914737217074	0.445536816834314	0.269910974598032	0.416900558541751	0.416366877754284
TCGA-HD-7831-01	0.351432708302169	0.291547987838918	0.673317171241651	0.341702324796443	0.501937701843315	0.422737328977961	0.609816708689415	0.664231042598819	0.381614320304093	0.415298481953602	0.37674103368858	0.361133304824616	0.622688650837011	0.538129605756758	0.421718027757544	0.675369219398151	0.520501839112216	0.545740129371043	0.440508043175875	0.412247603846724	0.47713023975028	0.247801377016071	0.44241875371097	0.506132210398133
TCGA-CV-7407-01	0.730371925929232	0.294361594429442	0.671686443354498	0.57107211524792	0.293412286017214	0.436118830095312	0.597199631902161	0.57483203689568	0.295607216682504	0.375984564987251	0.466689646272628	0.453799700298654	0.585171859181505	0.443185503921917	0.471560930352902	0.695924564961488	0.500422300968074	0.439262203113267	0.416037515273072	0.293697312138566	0.440286452720608	0.342002588411587	0.485779293292349	0.674935425218779
TCGA-CN-4730-01	0.463299175536802	0.291704125379342	0.64479467267651	0.286712820791766	0.353880933177834	0.345130891472126	0.472547524519533	0.473985280040508	0.212843592329626	0.349987319274836	0.461435628393246	0.313529993168037	0.530032678719196	0.486896781974451	0.320767116447796	0.695741083276263	0.521999969228711	0.429640257522004	0.32594996725394	0.460157129373167	0.408392997483446	0.157297447244167	0.502123385872078	0.318401827224698
TCGA-CV-5979-01	0.524078632492677	0.213736728305847	0.636658993144157	0.345232003232348	0.252767837389459	0.386542153437928	0.490241329159357	0.476690262310144	0.150085622550129	0.352334407034724	0.469562462602173	0.391595203501798	0.550834951591413	0.449227401311407	0.294473752705729	0.682715175787961	0.543069488769222	0.454820636291996	0.372000884392231	0.426995828320954	0.457409594727692	0.248840954005208	0.495572917736974	0.408537071953618
TCGA-WA-A7H4-01	0.341447889759413	0.335652533100486	0.660930129050888	0.349077119087471	0.405715173681144	0.398840129646928	0.558997377601894	0.528450551928133	0.325379082358841	0.327156208699825	0.432111572308898	0.346347955093538	0.622256319132456	0.63424509586099	0.373669848629115	0.734864893718983	0.558981438921281	0.485548698417204	0.457552308982803	0.428665606866461	0.413573001047208	0.270882345839338	0.48124633835172	0.49337024346319
TCGA-CV-A461-01	0.697911370529115	0.353752311345085	0.718546767784926	0.649134231298515	0.532258709947698	0.361326363377169	0.585108831148659	0.569601289008287	0.27783683122618	0.325384752496403	0.538220346359984	0.442475200902996	0.545665984174191	0.659953985773411	0.64489444383935	0.72548640185195	0.482367102240699	0.472213171897855	0.426899896078197	0.450041594262619	0.540196189891918	0.184256542427036	0.446188486088541	0.617845660089517
TCGA-CV-5435-01	0.365089953050242	0.187650020056522	0.64058125650671	0.339347237376449	0.296258850191858	0.37917374584001	0.522794085973699	0.515081012343286	0.239263562368105	0.283198011598551	0.395299978745852	0.334843364972979	0.581018835726638	0.453974606403149	0.242962281071019	0.655208263227983	0.559729769854793	0.433783483548064	0.383994307552349	0.343009223945016	0.38097255476605	0.194950564227122	0.478743224804774	0.281472270731796
TCGA-F7-7848-01	0.441675096389487	0.407781759882903	0.670770031935038	0.453584379660867	0.415616774203404	0.403121800722824	0.537418296647723	0.536440447985399	0.253915582681034	0.460987680743053	0.416678391274875	0.278325197119413	0.531554725124497	0.629744498825962	0.531257615102553	0.731659989134409	0.514483955884555	0.494878655028046	0.409182801169215	0.360075514775034	0.421847341514484	0.236298762942716	0.475666275290166	0.554837301599123
TCGA-T2-A6WZ-01	0.512467696444808	0.419859844079882	0.676872958957222	0.524410599060942	0.380842903436723	0.401385798488285	0.51753304837854	0.490288542162031	0.187359139681939	0.326552929421398	0.4299495762522	0.422712873600041	0.534168303869239	0.683135143104515	0.471984896429963	0.64280079264608	0.463007809904821	0.442041458416179	0.399884922748217	0.39046525296455	0.42405643728974	0.315743080161106	0.4412753316025	0.457612075239679
TCGA-CN-6018-01	0.751895700339742	0.326904961359706	0.698789442277768	0.517590172453536	0.492228050075922	0.420948112855942	0.588268509233597	0.699793393025576	0.209672138806172	0.546529423655551	0.433514079065281	0.407597555081133	0.577598538059297	0.705946388350548	0.448407207206148	0.703700579366057	0.518956209030955	0.491358463792834	0.398350314484462	0.399470972587068	0.528244733847176	0.221995271038042	0.535965964134222	0.643801158058652
TCGA-CV-A45V-01	0.665991869106084	0.286977708293765	0.693465177033287	0.547760571154223	0.452184522783109	0.389387556260226	0.541610289489374	0.566473137470814	0.349041787563564	0.425086972074111	0.363904839782315	0.406993550703207	0.535998610922297	0.551816352904378	0.461591192863506	0.699485844746508	0.5061289496078	0.4533129361899	0.402479119962215	0.31765203372739	0.477967426407403	0.173451665088955	0.44721656903614	0.511927499730909
TCGA-H7-8501-01	0.704963454659866	0.346031246472501	0.737779491290715	0.686691307372239	0.478385260381068	0.405897401975034	0.511336362140486	0.630563556734637	0.183425941267508	0.441831371090461	0.452541994585456	0.440132222204432	0.528889058379033	0.660200593830125	0.65832435395618	0.752444131659741	0.507359749961177	0.497771961003159	0.454871943081888	0.521843476146317	0.590163275133515	0.144389694404127	0.503598720824198	0.589115821482351
TCGA-CR-7399-01	0.716580148167481	0.335513780973099	0.716819598410088	0.614867337970784	0.439610498564178	0.410573918994524	0.529263401498519	0.664357947034153	0.125759669190586	0.374811199298945	0.489962989933051	0.394260731250424	0.577776710223649	0.529744931828486	0.636002210697621	0.711469389442564	0.46263828552675	0.499990949812455	0.47716856047098	0.322917162672515	0.455966131917725	0.216802541240096	0.538412924579742	0.764762409876807
TCGA-CR-7401-01	0.58745445641628	0.296761055909568	0.67149461234652	0.39331563382521	0.497561035789621	0.420871253923675	0.58944916788973	0.580130635721151	0.438000581803624	0.429290080870163	0.404168720821751	0.427777969521343	0.589175375935371	0.641026817420621	0.489515575655684	0.703014204382438	0.504143940553879	0.518972119876782	0.440272721293829	0.415694578872926	0.457151515876181	0.342641557769233	0.496591503926221	0.617537400018625
TCGA-T3-A92N-01	0.671510243190537	0.250813126505505	0.691082679822623	0.453344784920234	0.30030702037284	0.403803874715417	0.515633289904227	0.50837683392493	0.189909795566562	0.311743973170344	0.427652077269561	0.409524862416011	0.513649080710994	0.448919141240515	0.454599278928033	0.706667138596253	0.47864608354253	0.424618695663839	0.38160541034533	0.395938753412741	0.447949193835617	0.208204861287486	0.474908853228035	0.484554005435669
TCGA-HD-A6I0-01	0.559767742562101	0.312560133352366	0.703476031102464	0.53850752647334	0.451650144429749	0.339802220012735	0.493267908067744	0.507935845215661	0.202355863104316	0.430262297495811	0.449586329830645	0.417960591920948	0.503410971065211	0.802246834497315	0.469710573486943	0.660212408132657	0.449468670658905	0.451663442735806	0.374131647665671	0.400786164808198	0.442894653093753	0.252669516599538	0.450363545482169	0.460879631991138
TCGA-CR-5247-01	0.390075727551188	0.244126937929677	0.660573506545377	0.288372071231547	0.369481023335435	0.391019125276759	0.531298487574474	0.574493940529551	0.32411436097355	0.272086957942908	0.465594354582221	0.349007277542371	0.57982855399949	0.467106485423163	0.286783052887371	0.673802269164701	0.497522893219023	0.476333338720242	0.38533636155415	0.428323215501991	0.441693024831322	0.290194555313532	0.482553915009107	0.305701512303934
TCGA-CR-7395-01	0.763980785858767	0.426557765233749	0.698803295949052	0.604821514681952	0.639302779677147	0.431327052401546	0.56677166876589	0.601243296773696	0.323014778407902	0.522160460973664	0.392854210412791	0.469366322466516	0.544003528390467	0.725675032887658	0.641547891592575	0.726435224760712	0.503748948565766	0.484303300160704	0.447301167870494	0.451892491302328	0.529480561485569	0.376004814455188	0.54239433754853	0.834614141941011
TCGA-BA-6868-01	0.580605757142723	0.263192406540242	0.669579977189107	0.327137727947935	0.254955345505626	0.386755296034602	0.464680887441036	0.493182278695354	0.170493870712439	0.43043083132481	0.507936825924895	0.34142763492761	0.551114570464134	0.441397595510742	0.286777082391631	0.684118267994204	0.493151874742322	0.476960320315017	0.357122216942339	0.482555463782853	0.489427117927431	0.190157849299427	0.462976274370291	0.276231849526626
TCGA-CQ-A4CE-01	0.656683282089284	0.305339923951606	0.695903616474396	0.469817800175713	0.476576444702432	0.338516781189662	0.518179622219176	0.481808579207255	0.25606519988534	0.403780344495379	0.394002678086214	0.370817166982504	0.501486304830508	0.588930865439816	0.481549163915522	0.704564567664512	0.50992698855051	0.433508484807244	0.390934339899723	0.318174248749476	0.488526399650482	0.338645175742991	0.473074906619438	0.43584891423468
TCGA-CN-A497-01	0.467466053505379	0.331887566889653	0.677587227089612	0.4194265458572	0.510995728707163	0.369225883157253	0.492432516629742	0.501165921036594	0.288594345831566	0.375110015301003	0.465964237333418	0.340148496334055	0.567900243839671	0.822407043133674	0.438462067361141	0.72141056784751	0.515726555373609	0.516044928243271	0.39521132532919	0.456391290053713	0.459177469409298	0.419028869485188	0.429094793304415	0.551014876720058
TCGA-CN-4727-01	0.437530390140427	0.160760359200908	0.653556164284276	0.293004694032106	0.339558965631147	0.355311396505677	0.378392758595579	0.504370718038038	0.19978599423829	0.48136640510356	0.495214443144433	0.28342789146447	0.564117665421896	0.590903729893527	0.227142512982171	0.708887858137627	0.503531614491816	0.475328097036342	0.300286187895723	0.47733857578017	0.500144904473969	0.297943431427463	0.439468672311074	0.312668189906101
TCGA-CN-4736-01	0.74182321734845	0.284715700189756	0.697240843299341	0.630923894894213	0.564223891097519	0.432834684225007	0.639086215733445	0.705317116419371	0.30951597978353	0.390881237505236	0.42729997677678	0.456569569010919	0.618326008114798	0.619571916486514	0.574554837001156	0.724387820870987	0.49011072839709	0.463381740655459	0.431812547308227	0.40310455354943	0.543446597002582	0.301882598262773	0.480545847411024	0.67006491609868
TCGA-CV-5436-01	0.533736217937196	0.245860976696687	0.659538089178292	0.430274476875664	0.409053378779153	0.405718111084756	0.522162858308771	0.485782313181451	0.279485206852124	0.338375885574248	0.427038439471796	0.332290156632787	0.523059805716335	0.45594747085686	0.424282874541333	0.733555384431512	0.481934386969253	0.457984288745866	0.392865106846125	0.468691825351476	0.484693473432243	0.119519937580075	0.501939103164024	0.5388694299269
TCGA-CQ-6227-01	0.464412054324617	0.346335604049487	0.663551215916805	0.401356864406518	0.498134704468539	0.41989979341601	0.578650680367497	0.586710299065923	0.348557914785731	0.448391145314711	0.390632687010221	0.345024266301915	0.616245139994961	0.705083260152049	0.4409997752967	0.700916996279621	0.49498834948912	0.498886470969171	0.424344409467888	0.417203552738874	0.510512672926941	0.238670717911513	0.524430308578139	0.381410185715092
TCGA-F7-A50I-01	0.568380439798593	0.291352604624738	0.722851311593266	0.475437397882115	0.416959258607838	0.382887644597134	0.508313656572343	0.556264849520556	0.28259540181805	0.371755282813705	0.540990685706162	0.361416365780699	0.550362211991667	0.656131560894346	0.435227342850789	0.682261989487387	0.515398499019744	0.460925826318223	0.430054942195422	0.374609814116208	0.505374014395961	0.270991492771104	0.447875573381346	0.488684690385627
TCGA-CQ-A4C7-01	0.611873263432817	0.193520029340677	0.702510044476389	0.460961004746606	0.386422478302591	0.411929814287531	0.498996974536154	0.574394264890185	0.15463076723185	0.400991803492122	0.375757103547011	0.383509208199839	0.585334538761719	0.587697825156246	0.377772227073535	0.703574861432953	0.533975015909344	0.488649232853217	0.393411184695487	0.411693554033854	0.47122986960818	0.155642142505704	0.50671355658215	0.454282866474042
TCGA-CV-7235-01	0.717065680159914	0.281947550430975	0.7296547516941	0.629115985943492	0.356494092741541	0.469024619700105	0.572013852602965	0.580549279146072	0.32471601057582	0.400756325004236	0.393560629259614	0.444046938743742	0.587395643922542	0.705021608137871	0.524041831567758	0.697372138113598	0.525453969981589	0.499051682632917	0.428283811008739	0.340123180339215	0.562119404446721	0.399054637972092	0.445910872255559	0.670249872141215
TCGA-CQ-A4CH-01	0.492651831439	0.31407656042734	0.662690338853655	0.193391398963444	0.348556135797373	0.391038608871773	0.536310891415864	0.605521033332752	0.207147175096007	0.486308191548634	0.425828059854642	0.316409267437152	0.526655943101533	0.654836868596598	0.286616745789451	0.713653904696006	0.51706479683205	0.502109928954435	0.400018220703035	0.49149240343008	0.431705106212969	0.277015545077206	0.453917926056398	0.278636278079586
TCGA-RS-A6TO-01	0.628816364659356	0.217473727836454	0.681681768987203	0.480186348997814	0.348689639977607	0.348003102811581	0.517393868428611	0.600945450476705	0.0854357960502008	0.312485030801558	0.420732423751969	0.41926098881926	0.561700910638941	0.521360257900215	0.404153495348514	0.650249287046984	0.431319970184691	0.411136372637757	0.34512327245492	0.360042560519327	0.513517744698075	0.176246764337353	0.41540803320209	0.550275052549916
TCGA-CV-5430-01	0.625696434641258	0.402102752329291	0.732218503693499	0.561350353071356	0.430561437112963	0.448904571583046	0.616070293176321	0.544557344330127	0.205622945007916	0.307713823404552	0.409105852108144	0.369664157344564	0.575659796623988	0.588067737241317	0.52452242493968	0.708919264580292	0.518627159281592	0.49788461676671	0.419254265978345	0.28117079548999	0.431620199562404	0.167205024429605	0.480213051917967	0.675120381261314
TCGA-CQ-A4CB-01	0.578548262299812	0.347511637484796	0.676481743670906	0.393218430648243	0.582433867492667	0.448440960886942	0.577813918300676	0.590860013990935	0.3035277848631	0.473004278082747	0.394187542855442	0.357790111498044	0.594738495289017	0.731593626248791	0.421173908786072	0.744522921554557	0.513510157346598	0.501326281468034	0.390477857210751	0.452138474364081	0.545036336346629	0.322975236662935	0.545600830260025	0.475737767408148
TCGA-DQ-7588-01	0.328671820264961	0.132367633064433	0.63796931600409	0.255007841330888	0.202821183774921	0.389201958598206	0.424218295257943	0.380976743563931	0.164097053435148	0.323155671436299	0.521788279706841	0.34923906912325	0.535679528128138	0.348672966186326	0.261916467552554	0.67063966905293	0.521826583398203	0.432995064655265	0.332053703978727	0.48478881347817	0.409572871356296	0.217010570423418	0.54787059474978	0.0700058620996504
TCGA-CX-A4AQ-01	0.682959246932004	0.567961451841416	0.714010532537456	0.611636095903911	0.444638893717623	0.412020830764326	0.576250571861552	0.557080554876981	0.158205578594853	0.285923147036781	0.555292030408447	0.393865350377453	0.625269658494912	0.954280701461417	0.612546578141331	0.693224867728253	0.491543981931915	0.554603935132357	0.502803543464226	0.434386891007768	0.46391211749583	0.128518373105069	0.462381891651949	0.694540765727531
TCGA-MZ-A5BI-01	0.796960285485545	0.486841871684196	0.725637981012048	0.591145215457073	0.513216655198326	0.392652212250755	0.556943943598266	0.625319113845867	0.257173805954265	0.446059949147473	0.550848910011071	0.432512165845562	0.596166652276233	0.778510809038605	0.621610598133168	0.707302995134872	0.456777857942916	0.509306836234552	0.496160699513176	0.354997866467422	0.543510422466515	0.317662172670377	0.497837393319869	0.882826017028573
TCGA-BA-4076-01	0.447750182426473	0.207333234184511	0.65618822173773	0.334972473204251	0.454603933260385	0.424085254672037	0.537995488514379	0.504782844072898	0.280148302871785	0.363807041154028	0.391742845783803	0.358782092025279	0.536647912251464	0.402556826578307	0.31673688984366	0.707607844248015	0.492368001360932	0.458217656350203	0.353421250967772	0.400066225281129	0.442341045650462	0.482295194495656	0.487037416059379	0.45798198732475
TCGA-CV-A464-01	0.613541639616556	0.354180878980798	0.677490525514176	0.495947942811818	0.417728788079521	0.419176752602207	0.596514664539811	0.554588031824695	0.308266080819116	0.347057455275802	0.375484294351905	0.402437123802654	0.632960500825997	0.768029966628265	0.491696804512877	0.701901053517995	0.513092052806708	0.508687839809082	0.446935282693413	0.339404777722057	0.500963929420329	0.194397003090008	0.518494567419308	0.611372198600778
TCGA-CV-A45T-01	0.746615787100847	0.506092572414984	0.718909176106751	0.62986368643678	0.54341305110668	0.405161961092213	0.568758535788287	0.605864705853264	0.295418247178648	0.424282505305492	0.459725227358566	0.442966752048429	0.569059693527469	0.844848376294636	0.681358287103649	0.727193763401476	0.46921489793905	0.458930731623715	0.457948065875327	0.46870507179742	0.542480893955232	0.216626708315093	0.518334786701556	0.696945194280492
TCGA-P3-A6T0-01	0.289639980394934	0.106310803646667	0.681367888284698	0.305220717781165	0.304369452879052	0.36202250497758	0.515140712076699	0.503691629523269	0.11682568879838	0.373109358713141	0.357898811458362	0.369935828262824	0.578270035804135	0.427957456419836	0.228336509589019	0.694540246993362	0.530661137710623	0.408260469597418	0.387902655521245	0.46569188184842	0.443166255441344	0.101874596342589	0.459554155061408	0.296453710177163
TCGA-D6-A6EN-01	0.659216893402226	0.314562504215103	0.717156271194472	0.68139847984408	0.422624596274646	0.384087470704912	0.498957336574109	0.533021107039099	0.213212489425103	0.414041308456083	0.502481013331265	0.486766952490304	0.539477746184807	0.736834047453961	0.621394417989592	0.672293124722017	0.505734751189943	0.504203476667278	0.434872984366542	0.409774864910649	0.561741683009674	0.274777427535177	0.469495994956128	0.588807561411459
TCGA-H7-8502-01	0.584525107659639	0.238424892424401	0.691229596502294	0.386715950274709	0.330900779680518	0.404256419203515	0.474187361894475	0.518627995603075	0.207345483662683	0.425639230122405	0.406164009656832	0.370490528372976	0.546644261167546	0.553974173400624	0.349202301736628	0.71056434778904	0.518040131541899	0.454507757259656	0.369646816517346	0.391721856856191	0.45427105462666	0.108522639750258	0.525951423652073	0.430793449072045
TCGA-BA-A4II-01	0.533678148651561	0.350612251377763	0.670784209057074	0.456556597990199	0.494376481900475	0.402128166472948	0.491749330809728	0.587433204980199	0.185797534057551	0.455979470841596	0.339920180652885	0.358633278369492	0.534415676359316	0.609830898246316	0.470581634684429	0.709600612158441	0.52480010606853	0.448648854013818	0.413416656465917	0.346350863037716	0.523737861105841	0.300746260128603	0.494688941266244	0.488068170243842
TCGA-DQ-7592-01	0.62097898468981	0.266047997942637	0.679517185371751	0.45914857991532	0.326921021495019	0.42041435707215	0.516998770956817	0.578404891872759	0.225328630112256	0.369086639520806	0.426552668112268	0.400015643441953	0.55983921710414	0.547007495798458	0.442010724325132	0.745396972744301	0.564444690191696	0.452674527203025	0.410970207211238	0.354701364477762	0.477578894139261	0.198504418127061	0.47075258884835	0.524874422708387
TCGA-CR-6470-01	0.735625415892992	0.549089125093585	0.722291954376521	0.625071052216564	0.460861782323017	0.401051441958086	0.543406428354165	0.57072938421585	0.266870348837977	0.32276072119916	0.411874305629693	0.436892268767055	0.611674437363867	0.635108224059488	0.68094558595492	0.744074125110983	0.537686686662465	0.509948730821927	0.466229945202813	0.320937470115565	0.482624255607209	0.39218045022408	0.52861213463623	0.844046900110316
TCGA-CV-A45X-01	0.38657246397116	0.246731060462547	0.658246051960261	0.33428533020379	0.322305752825978	0.362838160740269	0.52111985116686	0.513189516281194	0.152851109295957	0.329562598693579	0.346342349560693	0.325229537645271	0.519389680261361	0.466058401182129	0.312903332149488	0.668527802026116	0.49511992041155	0.47112446067647	0.35331442853879	0.357517089358603	0.389318950065426	0.244450466608485	0.427810799666029	0.428758932604156
TCGA-UF-A7JS-01	0.637618277781435	0.249168799594123	0.655389807010129	0.588228264521418	0.481532682188055	0.387530098017239	0.565057297377555	0.497177634373603	0.183112731218103	0.442715162045438	0.494477319518985	0.432628227226566	0.557676320708315	0.900581797111972	0.441701367843281	0.62022097086629	0.378084938760878	0.487029450660073	0.418737770909227	0.290425256222371	0.449744100230422	0.214427236786244	0.456258641099225	0.623640949422293
TCGA-CV-7104-01	0.668287460325115	0.332006557442155	0.671979548650147	0.451526583746544	0.536813541554741	0.461143339359485	0.600339986145987	0.614084790239747	0.380136977770713	0.436653839781551	0.441728760638513	0.436000328257913	0.611964603674272	0.521360257900215	0.521759408607748	0.707112407083197	0.479599693122621	0.450735725253678	0.472045773405087	0.36127942961669	0.528575447674465	0.341893274311737	0.491657513706996	0.766057102174554
TCGA-UF-A71E-01	0.444417273630274	0.294295329808896	0.673595411478535	0.346798740089097	0.335849003526893	0.374899104777096	0.519290342293553	0.497366856060312	0.174699701606512	0.367860339510764	0.468144031558063	0.299851082804097	0.544587217698823	0.60446717301279	0.283733527489124	0.65072000234635	0.503629132451602	0.515359021708409	0.376263399499265	0.339104946524604	0.417251707005869	0.0972345194933623	0.391288014984109	0.16581309213299
TCGA-CQ-5329-01	0.661180779221355	0.29578344247267	0.674839087287627	0.485785854517776	0.45321522665082	0.426218340934993	0.545061125450593	0.623644578025932	0.285563887192806	0.433497358476631	0.360458968716424	0.431539117132988	0.55075892981983	0.540225774238826	0.48709230509741	0.718555466141252	0.465608029598136	0.457977999742056	0.403777563433935	0.457503743947089	0.482971911998071	0.201043982781699	0.534655178355497	0.532580924480696
TCGA-CV-A45O-01	0.584520934833947	0.22826569716491	0.675992052195317	0.446536841952576	0.395967887655227	0.403201039259568	0.5424859609458	0.534144062697721	0.222963112926107	0.468673724835327	0.358024819765542	0.35990235357833	0.502873713124299	0.489794426640839	0.433719241895535	0.678915646726839	0.553445564860544	0.500364638121232	0.400319687483799	0.349376440041902	0.408130920315016	0.35461638694251	0.42582076603704	0.466489965281378
TCGA-CV-7250-01	0.621554321477082	0.297551744882163	0.661902029528883	0.40226464268844	0.367445325793622	0.348992875415837	0.452235927185108	0.543937846441267	0.161293904870683	0.411189247484573	0.50153909797826	0.369423867661103	0.504075574118558	0.494295023675867	0.423638445144781	0.689857050726493	0.473715342793213	0.464578092425103	0.417911281038463	0.414487245116597	0.502382135427442	0.277541345027094	0.455426903161499	0.409215244109581
TCGA-CN-5370-01	0.644048733328398	0.326713696286305	0.680454656994926	0.506660499156205	0.537950126466564	0.474208990183674	0.638609054890538	0.701759193474937	0.346593304378717	0.513567587156783	0.398438517182345	0.372494713051186	0.597985701789709	0.694417461699175	0.538814032711937	0.723442045081024	0.51696238347612	0.510614158799028	0.42237936388854	0.350796446335872	0.572630682737162	0.245446785762101	0.505647515986348	0.722715736207091
TCGA-CV-6955-01	0.720326847030504	0.246734506387445	0.686914008195671	0.597261856476601	0.44742374095701	0.375329767884204	0.611845430331974	0.493907432112324	0.31286576672333	0.444265812034709	0.412999809380303	0.408359030256556	0.513271351046663	0.504282649972779	0.53306808266568	0.70069044944707	0.520913598912151	0.410188293202936	0.432159718530771	0.37271098516617	0.450024380569005	0.446835479187021	0.466712191445572	0.57025030514374
TCGA-IQ-7631-01	0.176324665027348	0.146655566644571	0.665341360507219	0.359381998280734	0.308785949978066	0.407197392839431	0.501340803848155	0.550163347210101	0.277848057173531	0.354854293420563	0.570243959429128	0.303323264511322	0.649915710435274	0.802740050610743	0.19011016768598	0.656585172483626	0.450116811207981	0.486567800260297	0.377667415267821	0.427788426608809	0.343272404545813	0.346669975653751	0.341617554977693	0.221238252879432
TCGA-CV-7425-01	0.598449751965226	0.330926808394053	0.682889052462091	0.499852921930225	0.46548055983844	0.375659331261611	0.561765905033726	0.51385943169689	0.29415001074337	0.356698389400074	0.373997953949304	0.362570131524062	0.494685692740125	0.543185070919392	0.510483248151719	0.725606334795786	0.530933202270474	0.447613883202385	0.41688356893198	0.402729340802072	0.505552696248237	0.279807978162681	0.483917789723803	0.59719223533973
TCGA-BA-A6DL-01	0.507603030000433	0.360431240785778	0.666668971342404	0.352207152883454	0.311543862601778	0.343775620027186	0.412716025296033	0.390679822635331	0.209424122117972	0.398282783709243	0.432583508362373	0.294250164284843	0.443841478171914	0.466243357224664	0.393775546357369	0.693658030546047	0.51783110983512	0.439789407053087	0.337009358480787	0.316908339956089	0.437216395333436	0.254185317163867	0.439182992785585	0.326971457195505
TCGA-IQ-A61G-01	0.478395499625755	0.108206876931553	0.68047333753825	0.378596914099524	0.316303391510742	0.405092608798146	0.496640197975588	0.471153263245776	0.089730636578035	0.284174260540838	0.48228261078678	0.329847224714142	0.493681791619417	0.383876266282231	0.312471422150642	0.683600500572442	0.509894789678046	0.404022267619837	0.359780645539041	0.421739288092626	0.436146569897991	0.261584848909134	0.489440075432658	0.378944105147954
TCGA-UF-A7JT-01	0.722459287184533	0.326289377500519	0.720158128913923	0.612770068978961	0.459132872634755	0.3832880197134	0.532868952766025	0.651951212536425	0.0607593128236159	0.444468236296291	0.420533883307795	0.454307735600368	0.558123871735218	0.694664069755888	0.598127172052499	0.70275503412241	0.453592336588535	0.462583037205827	0.424363492096314	0.37677870629193	0.575416314044585	0.123898189771477	0.474625123116933	0.604282216970254
TCGA-D6-6826-01	0.682883115675495	0.329418540131404	0.671166962602241	0.440901352446515	0.64464063521473	0.431789143883094	0.583227843029947	0.695331122613087	0.270690049220042	0.629853947451371	0.46106181697991	0.344182745792982	0.534671152010356	0.682087058863481	0.460069631781201	0.759634436402201	0.509727505861972	0.479051512281751	0.400140307204487	0.424832852670755	0.512029228666586	0.294195885005199	0.506436670406799	0.500583529122071
TCGA-CV-7236-01	0.532792361829037	0.291323108314427	0.679261912233327	0.418969369204124	0.447591380292068	0.437317002673006	0.573797397629003	0.561576875370868	0.250329665651613	0.426432286275811	0.422151764497197	0.351554851981077	0.597015548610194	0.602124396474008	0.412510736566427	0.699591447620237	0.493835492595702	0.460164551230244	0.397268771377293	0.442636190558549	0.503388890996081	0.283900380468813	0.486060949627582	0.492013899151264
TCGA-UF-A7JF-01	0.398927932548939	0.305689099848253	0.663231501671159	0.498142253515797	0.440411898925496	0.366491525875258	0.62959128314666	0.530470368882357	0.274001941068698	0.378430449753554	0.45984326555557	0.347966670469036	0.506897382520564	0.521915126027821	0.363855745607322	0.644652117037237	0.470857093524644	0.441729644018644	0.327794768355343	0.264310919028018	0.423396719125441	0.278288920539094	0.413323945671818	0.452556610077045
TCGA-KU-A6H7-06	0.63968473867444	0.405281545561359	0.739722280620318	0.656394810026446	0.451273199865959	0.359605136054167	0.505538873001076	0.466758869835833	0.19341387106024	0.265825081730047	0.419453637186082	0.524416782727552	0.584629180805567	0.672962560765068	0.58675710151614	0.660131983953618	0.423816911049444	0.42065847699893	0.433808060966143	0.361176351378675	0.4163511540897	0.15542809375455	0.456931478148225	0.568709004789278
TCGA-CX-7219-01	0.618689590345601	0.354823461004572	0.674121344187823	0.461878786777401	0.472227700148528	0.409060853693883	0.543311424741187	0.662120186252464	0.22484968658298	0.508550232212145	0.440026881752336	0.400394937449234	0.561228890218931	0.568832308817635	0.48374940282541	0.714826634301838	0.523054614835595	0.507862113591895	0.422409715968354	0.32568886294789	0.481722431197436	0.247546708075716	0.482225519418929	0.688005652224614
TCGA-CV-A468-01	0.677629555276995	0.402768845131433	0.724730861585695	0.641179860916453	0.484700281613978	0.411350823924812	0.645447852076372	0.597510340176067	0.309571367306327	0.389914668789189	0.431372753609709	0.448715597306946	0.575818415291628	0.686032787770903	0.662862951271897	0.722674659632373	0.507405900713657	0.518814843067133	0.4610343021984	0.305858151544848	0.528914831811822	0.285550593665595	0.464709397359649	0.750397490573223
TCGA-CR-6477-01	0.586753872093105	0.340149744837887	0.683286347388649	0.376247796392394	0.657648597234132	0.447937519024335	0.705901115236914	0.699349365277116	0.359061497418741	0.454064633144915	0.321227074271317	0.406075667670008	0.553867276734885	0.644664286257151	0.537042559956427	0.734056694613153	0.480004264150172	0.520987514393531	0.446684674930357	0.377615098385076	0.523606594482246	0.317356242685681	0.498443562450752	0.801013794213746
TCGA-CV-A6K0-01	0.615408412218983	0.357116790516767	0.697291265213177	0.549517217483398	0.590252441234308	0.427091580798815	0.619060144363935	0.579225653690706	0.310790051037048	0.402388030287612	0.40294125018242	0.418831105912769	0.603277209592498	0.682580274976909	0.596718689959521	0.748885660871999	0.540814945952933	0.530331154400884	0.473101690641854	0.428806218286475	0.49079522061042	0.35211846663967	0.513868401177522	0.715379146519854
TCGA-UF-A7J9-01	0.411449145802762	0.272912720154891	0.689405369688409	0.426055544914311	0.455596456322841	0.402946805254331	0.528449992448872	0.681416527963134	0.225392953869343	0.415539241704555	0.413195901916883	0.383953811595527	0.578529457874386	0.616489315777591	0.401203702696566	0.69263247384253	0.472814491990764	0.484773547392772	0.389000056328342	0.279652839882064	0.462125762905599	0.0926925757545231	0.49342182600366	0.523333122353926
TCGA-MZ-A7D7-01	0.293089433424782	0.210182232167646	0.644570117666372	0.25581546954687	0.15123473342924	0.339220305961253	0.511908622420616	0.470017111838143	0.205715810700561	0.349629846058333	0.403902408493821	0.271732425522094	0.445719624871889	0.274690549172164	0.259103161334997	0.68938501169249	0.485197629270129	0.388586810714104	0.355589353426788	0.424007833880442	0.419950243780674	0.226579880864753	0.452398748279917	0.137206557554181
TCGA-CV-7177-01	0.397831615593096	0.299656174255786	0.654613492857409	0.353130656230788	0.436677926651447	0.423828976814245	0.622444703931753	0.621564629512735	0.37013884710859	0.385268009219127	0.421821835289602	0.351946122552954	0.601246775021723	0.447254536857696	0.339516273013693	0.654562251834849	0.49514342362034	0.453646134197314	0.397538575896535	0.360201823589958	0.421620111240129	0.159891934606843	0.465529469219673	0.50101509322132
TCGA-P3-A6T7-01	0.644302617591475	0.227765212034734	0.691755930089417	0.463749188064191	0.355497439166927	0.404541740460926	0.481920336056692	0.520569770881305	0.123654796514371	0.371778913685478	0.421954413979407	0.398499802877503	0.520149735311961	0.581409319710043	0.38806887094681	0.673227526518001	0.472768960046131	0.443275681381565	0.401621127029335	0.331185183193423	0.452123464714774	0.25866398278782	0.479559767416499	0.310325413367319
TCGA-CV-7418-01	0.60019407729737	0.303645040836363	0.720673767338178	0.531578286072242	0.278491718857806	0.405332851445029	0.484183948480036	0.514992068392586	0.292195113875831	0.335184142280358	0.520837594657126	0.267501078414826	0.502787487497336	0.807363951674128	0.420682843439516	0.697097839642824	0.478995248017972	0.535927527646409	0.436330007386996	0.344288430519813	0.440952021243249	0.0566183194610228	0.513252269615208	0.441089335439849
TCGA-D6-6515-01	0.834495017902235	0.348443950865978	0.700798418300685	0.632850681683591	0.435172769788298	0.436841374292277	0.674878677608977	0.624602910229197	0.33611650323256	0.458898891414196	0.368290593476525	0.456084279191314	0.589890838267045	0.53282753253741	0.655364244185574	0.729436794835633	0.483589642147182	0.49515028325246	0.444322742729344	0.367569118747199	0.500296160196384	0.316314888623926	0.537156396366652	0.838374914805897
TCGA-CV-6959-01	0.623873629000121	0.364878755775463	0.6889044599831	0.43524315277928	0.482647117090263	0.429699437409437	0.539255777932026	0.589167989113193	0.289091448166123	0.501402024196533	0.409667978302138	0.386472636137246	0.581815177422253	0.64188994561912	0.436504941599632	0.719850902503771	0.530508702428449	0.470854599239753	0.406860924217705	0.42350764347238	0.491861237728353	0.279684922610584	0.521813790124071	0.561249111073684
TCGA-CR-7377-01	0.690210910753347	0.426138387503168	0.717376113753015	0.591176745914438	0.559753853691461	0.452297636285012	0.628120902401176	0.628134694481218	0.415192542230504	0.415091318247371	0.409522922221611	0.4692980617334	0.60408708197224	0.755452955735858	0.663375906360144	0.723857684809521	0.509185846558496	0.551531706339642	0.48766361371084	0.339275005323705	0.509790377872329	0.282711446201079	0.523870738218302	0.793553900498151
TCGA-CN-6020-01	0.634046686052483	0.299240226409574	0.680030647106589	0.436729715451241	0.37557048372341	0.41948146841002	0.561708127211067	0.610259507667691	0.294232761396012	0.535024876054884	0.409457097332206	0.360791458437175	0.568146527136875	0.648610015164573	0.411101103318197	0.683065738648024	0.497369799217427	0.488348772405702	0.399999375786993	0.37039234223917	0.500993742961758	0.15980589039821	0.506827966162591	0.594356242687521
TCGA-CV-5431-01	0.621928233172814	0.411174087170547	0.68928673794702	0.610523020489743	0.473263543742242	0.373606476681437	0.53475099833332	0.612953546784185	0.302902309199101	0.364040035988482	0.382879491118233	0.385153009101899	0.579149082315388	0.652494092057816	0.604937036316506	0.737720840376286	0.499662366117677	0.49076271030106	0.431321809625782	0.276108804974987	0.558650375833963	0.341941787889063	0.51371313238928	0.79077955986012
TCGA-BA-4077-01	0.802493182393138	0.360674619153625	0.667663889061796	0.579466125467127	0.450862783696382	0.481707429317436	0.617329016929126	0.614097090941181	0.360860673954175	0.445854931466458	0.470915291075633	0.479470141959098	0.561042805336721	0.505084126157099	0.547854666132489	0.710376434325551	0.462905530393777	0.471237640943817	0.422774431850033	0.353783501284247	0.536691025715442	0.295521578518832	0.556709501135905	0.552247917003627
TCGA-HD-8314-01	0.550599577226241	0.345108578279146	0.676214783556353	0.446437101120102	0.538369200424347	0.416661125073855	0.580480593060715	0.657301745108317	0.295286925631204	0.286822011864563	0.417538127147808	0.29651613115243	0.581481046680228	0.600336488062832	0.504097548839624	0.741118559681756	0.52488847301969	0.498461576930016	0.395941617625606	0.25940470146123	0.401502185242039	0.314259895855816	0.519637875181158	0.628511458542392
TCGA-4P-AA8J-01	0.539983727257353	0.352285227794535	0.693013287466265	0.50086351687111	0.420850426666929	0.429930937777839	0.607528644223474	0.608366987513401	0.303921392209484	0.378442982504158	0.519060299151023	0.422482922920638	0.62955130485822	0.759337032629101	0.482673352965563	0.667947397005738	0.445159533360956	0.504595065051315	0.427624503245818	0.394122009118889	0.475530814763973	0.2047778487544	0.473284539853512	0.635971352257987
TCGA-CV-7440-01	0.6756221082656	0.302649385877752	0.663274085029009	0.35122235253956	0.387416787935043	0.382922066969276	0.476202153227075	0.516863534049964	0.197796631908304	0.470424274056009	0.474206325465894	0.373949740280989	0.547756671486562	0.624750685677506	0.306981945797514	0.696750591783818	0.5315925925794	0.510026994775318	0.329545617585492	0.399946731129972	0.512576963965347	0.254822806954631	0.539478787456951	0.433752745752612
TCGA-CQ-7063-01	0.755396427871118	0.323446513471657	0.690752494249789	0.62268706503306	0.482020911305298	0.409975824967014	0.577299664089153	0.599609217023034	0.355712313424181	0.425985996281427	0.432440125873568	0.475892359970012	0.54813887520389	0.597747103467337	0.605935559569901	0.726508006924424	0.485495441445729	0.454013157162805	0.439935219434373	0.446185233031933	0.543212156432781	0.419820548467809	0.49691201178495	0.781161845648279
TCGA-CV-7413-01	0.636661664840057	0.240560576818836	0.655157787300828	0.462380682250766	0.448315459598704	0.410949748529205	0.611591164604486	0.600431482603586	0.210111878424705	0.411405198487832	0.340631622564912	0.383855998986347	0.55879580841621	0.519818957545753	0.487804915249333	0.688665892240626	0.468372417744068	0.45117845296372	0.391389959978034	0.367165298706159	0.444927517138825	0.24734924851585	0.484165560936759	0.739423432049456
TCGA-HD-A634-01	0.503293557758408	0.170830541311644	0.623424364950712	0.216431661521246	0.271720074386572	0.394257997565518	0.389631835494669	0.368269889174676	0.164911841780172	0.214101636174782	0.491791428776375	0.199797128561562	0.503031396424978	0.696082066081993	0.238374271649832	0.690096474766816	0.509359074600722	0.573506219042686	0.367019251235482	0.187739580780043	0.304896646215896	0.201300816728724	0.523080155189339	0.604775433083682
TCGA-CR-6472-01	0.448228030372082	0.365336647747041	0.712210329869023	0.499617282343746	0.321845916813443	0.377247397616377	0.416325084858704	0.462234844327083	0.255259262745411	0.226324535496599	0.441605148075258	0.389455164418462	0.558902812324382	0.531779448296376	0.455733905587801	0.697365209515502	0.504811189570789	0.49100500308326	0.364771299893982	0.298715695635743	0.39245683644742	0.229946279342751	0.502384007972701	0.479066976173786
TCGA-CV-6945-01	0.41895599547462	0.141096276254437	0.663943247141196	0.266490338945294	0.245990771499491	0.404234155887216	0.534901944430831	0.520436672793224	0.147775292092811	0.365214354202484	0.410507781952669	0.366642627308192	0.561068875211021	0.432519705469042	0.275614599359324	0.67382755744267	0.539462278406724	0.467091762574153	0.377264833600312	0.362398526924086	0.420557056421562	0.151407499410091	0.45006066150691	0.464147188742596
TCGA-CV-7248-01	0.5004468185629	0.460923165807067	0.6799291351368	0.470416042930922	0.432372558982233	0.442090466566362	0.574395960828846	0.59278420375465	0.269373338303598	0.368892752251576	0.431132160826013	0.357243423574007	0.555825466799282	0.802801702624921	0.514885428403023	0.698324374694545	0.490564016143802	0.479655709416539	0.464080093120601	0.338655140834638	0.456753266295677	0.239480758181197	0.467657058991979	0.468771089805982
TCGA-CV-6952-01	0.699772051234059	0.338657280694002	0.675810113681367	0.484651328386925	0.483832852652699	0.408021925422773	0.5388093598137	0.539448890217303	0.266945406413723	0.415005922648924	0.400325914372454	0.437775293424876	0.548143335843969	0.52518268277928	0.472616610460852	0.696506476370982	0.481418335544679	0.418383570090318	0.428127037862792	0.432875827799935	0.489674972931046	0.212363294942291	0.503242171694886	0.576168898504873
TCGA-RS-A6TP-01	0.668178681405762	0.200958539710999	0.690134840355243	0.499957421555629	0.340465316711429	0.376386412563382	0.399066348717497	0.413435595501158	0.0862038360559373	0.262969884813278	0.455642189889319	0.50655924477203	0.551484696816361	0.334123090840207	0.407434205404059	0.702642574528793	0.531042658754446	0.445452609592376	0.342843741242008	0.298399490575725	0.457693563388202	0.318162877289364	0.492112942782388	0.473394990869367
TCGA-CN-5369-01	0.703644101779567	0.401938936707921	0.688198446882747	0.599654014985885	0.532197772387197	0.397434924294087	0.557924621363792	0.614708602969598	0.214668783027013	0.534180355229312	0.426921685504996	0.432629299162502	0.555853405065225	0.678264633984416	0.61121604338324	0.721986319057835	0.476315551760103	0.479469829099345	0.409542949102887	0.424379001044924	0.553593095900597	0.340894163027218	0.500666880448904	0.569818741044491
TCGA-BB-4227-01	0.389145909171426	0.155397266631027	0.669506588468099	0.376914279551102	0.466289563937512	0.407726173458146	0.509823944587521	0.482670796856088	0.288497572573509	0.365202363744663	0.444435053347008	0.260894886125573	0.499115932478298	0.410941500506579	0.289928891985703	0.709576367324322	0.496145187373789	0.372032405534231	0.307313420144613	0.43515575453385	0.391375069002977	0.206026866636105	0.461262075555806	0.243001413884432
TCGA-CV-6938-01	0.830049092628715	0.266340601460969	0.681777627056772	0.538531802652207	0.727883996820346	0.40434898333168	0.626546919191789	0.651903652577029	0.206159889338896	0.391993663358052	0.426362043946439	0.440968591532542	0.548066436714842	0.57308629779595	0.563974275158612	0.705255481466423	0.515627662127124	0.488502787621647	0.423578012696282	0.456617927299165	0.493840441992303	0.396430156735847	0.518479199120416	0.618092268146231
TCGA-CQ-7065-01	0.424033573947197	0.183263818193967	0.653402054071615	0.164945920072976	0.270358462512416	0.39030664247651	0.486399089275922	0.393003043691504	0.264425186603837	0.349794878830026	0.482015280755014	0.326371909830424	0.541030609869724	0.439239775014495	0.253281487946846	0.651642987866104	0.527869870117945	0.422320658051711	0.35804470586057	0.469300028377826	0.328077682891646	0.154920349544082	0.485131574340148	0.308722460998679
TCGA-BA-4078-01	0.483845553850647	0.188000614161009	0.670591252146762	0.296893155801801	0.402950913950394	0.393874799123337	0.544284846124636	0.544885372407926	0.191296021174716	0.263313506288776	0.49498316312299	0.258087433457596	0.592092893635529	0.622531213167081	0.444891658929448	0.699922475802174	0.541128155372108	0.487102295828223	0.397224919361589	0.343385237205074	0.351743363484249	0.107437103083415	0.445884948431704	0.569325524931063
TCGA-CR-7376-01	0.723607655568896	0.404919271182622	0.715691260630201	0.664440778115297	0.667755610919517	0.462753298264575	0.653050599847317	0.774831972666248	0.441779090962455	0.501056900772486	0.419768467206081	0.449515730919475	0.616760088462352	0.766303710231268	0.690978345869913	0.739504818879399	0.543989288652173	0.581714017268525	0.494054132276529	0.346191367269032	0.601218799091374	0.364952383014466	0.533117464363008	0.816981665885969
TCGA-CV-7255-01	0.401109151506496	0.235523652923275	0.632912798505889	0.339829200453077	0.263087900281368	0.385602318108153	0.462208355121257	0.470543431019721	0.21721945576211	0.383331655578535	0.481339668253255	0.321958959180991	0.557773267470455	0.359708676724272	0.311092775800861	0.708672898806051	0.519384770003525	0.457902414781529	0.355122494174088	0.454371111536218	0.417802351304324	0.282203319757094	0.492405103117835	0.238932380948653
TCGA-UF-A71D-01	0.462571980477272	0.366548195451085	0.657889304626673	0.340355245658349	0.376371112080847	0.348355374335897	0.422220880713995	0.441007748379719	0.276245280066462	0.342590646179912	0.488074852642006	0.283501117879496	0.524891323625637	0.507611858738416	0.391142338986575	0.69062061580233	0.471602975183521	0.432477423630393	0.364950663741728	0.460649529153361	0.443033755873848	0.204549936405073	0.431025411620849	0.41248280086104
TCGA-D6-6823-01	0.595239180177496	0.29170748464544	0.634861070173848	0.332546544516317	0.386690611519245	0.386609498508045	0.475509393591217	0.490000574553431	0.235742034984124	0.477858081812705	0.544702450995002	0.344497935398467	0.542620537470771	0.50865994297945	0.352244300314102	0.701492334549489	0.534839585518192	0.445463869083679	0.346820754499155	0.453480865143576	0.439942485223809	0.297740077928379	0.536674532604962	0.369079782879399
TCGA-CV-7414-01	0.518007094946493	0.206592010628107	0.70818115397942	0.527543660574071	0.22236497512099	0.367404343462219	0.546198960248699	0.512269488582752	0.330834616407201	0.307092916067804	0.437157740579291	0.41100206572458	0.590228146400284	0.490410946782624	0.433927213501025	0.674300299971588	0.461215653081165	0.3966070012398	0.442502259078954	0.328483302097326	0.373967352761113	0.0851181317913219	0.465518519669884	0.487944866215485
TCGA-CR-6473-01	0.664925864163833	0.274209389340653	0.682954294652057	0.406798104604217	0.435406786939614	0.356890135910322	0.402321970359719	0.427484227871961	0.116135401849153	0.274591626607508	0.395679633247789	0.317021780414212	0.53795224382673	0.566859444363924	0.480706336540826	0.722186431592099	0.462742821017119	0.42328292858358	0.37087070657139	0.415393125331238	0.488317845633631	0.38309243184067	0.53102580261006	0.707056124605761
TCGA-CN-4731-01	0.567037563047027	0.250104823556548	0.669463066974452	0.424615054641753	0.415401200670101	0.387762396618242	0.513505324608574	0.559521853379128	0.252645042958793	0.373509091567625	0.508937156448503	0.291737965073543	0.536388414000024	0.345898625548295	0.3806073063047	0.688304171941954	0.463191700896339	0.459492426838595	0.355942697770766	0.431844318525376	0.44156084872666	0.252167491908631	0.478868384665604	0.294789105794345
TCGA-QK-A652-01	0.617142023258996	0.350185189506615	0.669383149580296	0.45771724163085	0.527943808571757	0.430052943715355	0.589025547526521	0.547068902747862	0.281592964627516	0.392410739119182	0.349606414891607	0.391635612262746	0.579205101968318	0.625428857833469	0.528122275001917	0.699941520694264	0.519974479389088	0.492745963514144	0.429253008151061	0.356709992436597	0.456420644850091	0.266163117687504	0.474209789044184	0.621791388996939
TCGA-CV-7423-01	0.437612133397016	0.154634363229963	0.655545053330872	0.250308035101731	0.405785635678835	0.401345583748522	0.520575153387627	0.52243032546229	0.23277094427168	0.383750199417035	0.364279232698188	0.353911260826656	0.553213000988654	0.350769134668394	0.299998728477384	0.663596043047235	0.523943311122178	0.500261393704161	0.378512317185829	0.408768536564609	0.460184893087163	0.266301724452806	0.493302691480033	0.402001958450701
TCGA-CQ-5323-01	0.64208036428586	0.351763618464949	0.659694619939072	0.485940577523728	0.449331078016433	0.386191631639507	0.476505752203909	0.51252857069289	0.286423083394942	0.364704146693373	0.464817174324891	0.377854708239525	0.52101342487634	0.495034847846009	0.467427783649024	0.709261728456364	0.507081907598955	0.496385742422767	0.413807920051731	0.322371320346938	0.482941844973091	0.355045217223158	0.488186811389523	0.537081521515724
TCGA-DQ-5629-01	0.497429670318441	0.317565631707563	0.651064266432645	0.336317821551051	0.314397970568318	0.374648085967479	0.431456472762135	0.511245250207296	0.174347059938558	0.309699310621075	0.404261655688214	0.305270009086979	0.522266437074081	0.492877027349763	0.292469315162398	0.708219141922176	0.530427828494961	0.448683871338761	0.376493228078752	0.416622197122934	0.384719224409946	0.177097058175059	0.449998462166381	0.342014548655051
TCGA-C9-A47Z-01	0.533362852491586	0.254045382096251	0.664145827553219	0.317146909731597	0.367510016646178	0.387112977288415	0.4795615951492	0.494511537546458	0.173085932883067	0.372775198988216	0.355048888767547	0.333804852595969	0.489599110927753	0.431594925256365	0.375448426955188	0.698401043083213	0.501402967297266	0.426035616899274	0.368698072299249	0.420933682999388	0.433902764572609	0.199245742471284	0.464770892756721	0.446453060673376
TCGA-HD-7753-01	0.652795911121802	0.309321309507619	0.683181531646971	0.415322069319235	0.478747300827833	0.430013537353814	0.545244917301089	0.564527583806804	0.279579678801874	0.457320958263933	0.404062193895762	0.390792181396441	0.558473775915012	0.549596880393953	0.499281222135965	0.714596259851146	0.528339705013572	0.489914823303885	0.395242054794318	0.450104856162111	0.509689497079096	0.316755723215541	0.510443718620172	0.588992517453994
TCGA-CN-4733-01	0.754176878455679	0.493633516302185	0.715870354279878	0.676475653057256	0.6781319200385	0.453773857020058	0.619970580026621	0.628263998919396	0.424407657239773	0.475244669724789	0.459299458106652	0.475619588015932	0.589904533959873	0.865501801044423	0.713109673196127	0.751960130540719	0.528761696636501	0.560696066292293	0.482530328093138	0.4379054248596	0.582853341827562	0.350043597275648	0.535826636099586	0.933503972683274
TCGA-QK-A8ZB-01	0.48746879318292	0.366403352272231	0.690234381654301	0.337078685159451	0.383278358077576	0.394176412950221	0.543877986903754	0.58235776272283	0.279776575472191	0.392244093241826	0.413527687323632	0.334111251491989	0.540906072346975	0.536341697345582	0.363537269474241	0.710596603548023	0.500328961686335	0.43896209130563	0.38246409941113	0.358628042270321	0.420735559825203	0.164077399286729	0.422637806831449	0.41408575322968
TCGA-CR-6467-01	0.647607655823964	0.501908360395096	0.720871165498945	0.627689410923339	0.389073315746092	0.384536273153066	0.51596065336361	0.493039562951572	0.160600827062283	0.230584272744152	0.384633579458596	0.37556226603716	0.601320323065134	0.735970919255462	0.67520267475591	0.737754320449249	0.553943110088537	0.529918507701273	0.440234281623388	0.25302174953089	0.45943161096379	0.243867932843467	0.526553016421097	0.760076856799243
TCGA-CV-A6JO-01	0.704935002298162	0.28719495692226	0.68860152634364	0.567303784651351	0.353701802326736	0.38894121912962	0.479071235866715	0.518860546920371	0.163929505460738	0.380639038018245	0.407597512218566	0.419111609475145	0.523239774061375	0.600213184034475	0.535599580457574	0.686564019290454	0.51986467459261	0.47111457420539	0.418946531779176	0.499697903301909	0.497958069594909	0.329369266132279	0.455421259087513	0.575305770306374
TCGA-BA-4074-01	0.474032098601578	0.246029984220578	0.639522237384773	0.347327392719753	0.481698427163444	0.392770818244804	0.489820015362848	0.587154659497868	0.221913519255425	0.473531116409602	0.290338872029244	0.254258105590089	0.508165679757289	0.47166873447237	0.438308884361065	0.719295913386221	0.435999138020597	0.448081402474462	0.314601081415535	0.438830734939919	0.4976956522624	0.254222574040843	0.532488970775497	0.225923805956996
TCGA-CR-5243-01	0.561759100610346	0.368257880182289	0.683713305440911	0.508992749628472	0.387365296416184	0.40683224777289	0.516669943404918	0.516423893931041	0.306279177478572	0.317013023787395	0.388120955773738	0.401852595465531	0.596409319129812	0.554590693542409	0.565329430275107	0.733931454812147	0.526922507465139	0.500338457299834	0.415001363549676	0.261971804757267	0.438976140378674	0.228979980907207	0.530596316628311	0.831346585189552
TCGA-CV-6953-01	0.50074608303788	0.374729006441551	0.699553818740072	0.457614251575168	0.494344259928584	0.381515860306757	0.474879563105241	0.536457846135186	0.238590175302666	0.410982653990571	0.390587854634511	0.397890512032459	0.471782597236102	0.380855317587486	0.470216473314456	0.686630886637963	0.500303787592053	0.436769889021451	0.379342179902404	0.307053151915651	0.444623009723357	0.316345230285537	0.41170177814265	0.54447976321714
TCGA-DQ-5630-01	0.681356713808076	0.337521148165999	0.710625514039855	0.630220701570469	0.405380184741006	0.387103187736189	0.632674271949593	0.61358556462752	0.278180709684225	0.388825397264276	0.365969400717764	0.451703629242897	0.586288511214583	0.577216982745907	0.551794450282764	0.720337666546536	0.514291344058001	0.474173027593767	0.447105804102998	0.403451553559804	0.544150904080611	0.2589782311231	0.484592907844022	0.642629769789261
TCGA-BB-4225-01	0.682263943616722	0.403824033521996	0.720355204164113	0.657720472108303	0.4317041315912	0.424052316736883	0.534469636628261	0.546128318460199	0.138765232080279	0.279937513987485	0.503535450554965	0.473747806706333	0.597775252734393	0.78073028154903	0.66091887529138	0.7300344519558	0.51190731290344	0.55920305232408	0.469461971512841	0.410549827090968	0.466407408856187	0.102700027732176	0.489064341565113	0.91673462482673
TCGA-CR-7371-01	0.585550067965961	0.39176001882366	0.672621808233437	0.495136620752324	0.578244138681143	0.40102721952021	0.575686918982867	0.613995565012482	0.368870581869265	0.555609596369953	0.422955071923218	0.38705216197684	0.522987494011459	0.540040818196291	0.577971062313635	0.710089920532773	0.475306094719924	0.493116530536656	0.443161011478042	0.425735930810607	0.469650430336819	0.356965661353121	0.503181967307812	0.718770007299669
TCGA-CQ-7069-01	0.522500205268957	0.250456554249379	0.672708978811237	0.265321002420442	0.411995600654307	0.415017228654226	0.51256744792158	0.533819359454642	0.268504686324796	0.502087683808329	0.442861069620594	0.375011033464763	0.548562072521554	0.573147949810128	0.322988069371276	0.673949439431128	0.493776410422112	0.456318914582853	0.405967072764585	0.465482190608197	0.528803249239546	0.314607092474123	0.426789864815399	0.402680130606664
TCGA-CQ-6228-01	0.400189720062958	0.399780409685102	0.682571117823925	0.289861267996994	0.384498318340996	0.384224599731247	0.51117333997121	0.59456298287056	0.228509923053646	0.324575129893086	0.454047733514987	0.243635615953752	0.528705953109727	0.669201787900181	0.297396209609872	0.716629831321883	0.482240498324475	0.377240975084189	0.431871388806803	0.257117568917601	0.399468794805796	0.115522536374212	0.421786162349677	0.298734834701767
TCGA-CN-A63T-01	0.682050563914012	0.340537281926984	0.688681612150461	0.54026612462677	0.503906164992556	0.383807481266785	0.499891264547848	0.600920196990033	0.258120809759964	0.447042758463227	0.469732434789404	0.424002930792232	0.520548911212028	0.739423432049456	0.53883871937819	0.713163305430284	0.473868552291797	0.463549499291653	0.446247594264277	0.381020535193814	0.536549212109298	0.264450552707196	0.506160613986946	0.612358630827634
TCGA-CR-7392-01	0.688046831109992	0.446883428402814	0.693261621270851	0.522660617138309	0.574844150188732	0.467746674205124	0.580321388217703	0.660871519680072	0.372277331588456	0.512140913863665	0.416427743747846	0.408612084882109	0.57406151565687	0.676415073559062	0.63366832783776	0.730173794592028	0.500502473011013	0.510301370492761	0.447773957884959	0.392790819813941	0.550949517885625	0.308001044078027	0.500352768355935	0.77388690797522
TCGA-BA-6872-01	0.562565087660207	0.271936399384285	0.653765673340368	0.402027416217752	0.453090055887724	0.423271290297039	0.545389715473857	0.56686546665035	0.342066333893168	0.419509039026096	0.405649007760525	0.380042840925759	0.553731894822491	0.60082970417626	0.421849136471019	0.68533566449175	0.477425442787577	0.497104465628118	0.408957406697388	0.428453751608881	0.480780936830782	0.362211019985068	0.480074100043095	0.528696847587453
TCGA-CN-4722-01	0.337664551856305	0.364205423448735	0.662344444592066	0.371724852275077	0.507572613378409	0.403096742988017	0.537914427573757	0.533950887631468	0.323080240229037	0.427659056920958	0.388357289204497	0.349011377286942	0.543826044803846	0.615687839593271	0.481738038629331	0.684931994312336	0.513321899006513	0.505630740157811	0.386306613497386	0.355894602605488	0.425029025822645	0.324962020807673	0.46546283293992	0.55335765325884
TCGA-CN-6992-01	0.368579321036555	0.305763281716532	0.677889428548971	0.363386949320942	0.438638096602831	0.426751422131892	0.525315117997744	0.560088608048499	0.253066491043928	0.312559333358608	0.548195652661933	0.2740840248079	0.570312335847833	0.550953224705879	0.379435051976994	0.691769602474138	0.518171016401704	0.489162821105385	0.364328135790811	0.298362447348921	0.443204010190332	0.0811447188566598	0.45890703196444	0.57345620988102
TCGA-CN-5359-01	0.605267369608318	0.327301703425627	0.667131701987574	0.535121154050835	0.568213283730986	0.449773375408631	0.586145720633759	0.687416264810239	0.276436549119757	0.637159873600433	0.331887154435347	0.447558542643637	0.570451055178814	0.763036153479809	0.599602147209785	0.729416077755366	0.535554323957049	0.542278198506604	0.426114266584492	0.409500559075858	0.524676866080002	0.160199386752575	0.510542230220038	0.807857167787556
TCGA-CQ-5331-01	0.78362266414441	0.417980230319299	0.690031762096864	0.563659177116274	0.489396440477661	0.41480201843282	0.500650722796378	0.583918030751259	0.215461101457117	0.470615134377748	0.369803518570738	0.450437313462087	0.518269044985053	0.7046516960528	0.567789076334565	0.731769171728286	0.484922263818947	0.473726031092816	0.422278702256587	0.330274453705762	0.519306737124559	0.381994457824535	0.495822766020974	0.657056341107023
TCGA-CN-6988-01	0.462767151145695	0.176697882579199	0.641816848920818	0.232513820426317	0.341067428216555	0.3101859037838	0.388531703070826	0.427113734741443	0.0935078083540936	0.313912112698628	0.4100733988618	0.24110295346927	0.493615066615221	0.430300232958618	0.211517532555736	0.653564967434875	0.480274954868639	0.431439038249029	0.311720106798825	0.319697621453531	0.33872958042498	0.189360114740638	0.442837626431555	0.245590798479927
TCGA-QK-A6IH-01	0.351911491082887	0.200931574175952	0.683372280885111	0.400746419523431	0.429793095429	0.355827862927435	0.56561111859771	0.577433809078835	0.186419337619123	0.373736983970831	0.404312912575363	0.415741313734221	0.551663491964963	0.586588088901034	0.331672585106978	0.642256600547047	0.436654457436465	0.41778941957608	0.381962352540885	0.32424305634784	0.417777890931111	0.211277886259662	0.434011426612071	0.24546749445157
TCGA-CN-6997-01	0.458068718713445	0.257429535879275	0.651990483064061	0.358074402025358	0.321507903161241	0.421212457882789	0.511359933644455	0.54603339932894	0.197145942815826	0.280625027435609	0.352335688403107	0.246472509046944	0.518945986225802	0.490287642754267	0.272697066480623	0.686379036013643	0.520759159311127	0.436072841151712	0.298458290781015	0.535878855447924	0.391874505777629	0.073683806451278	0.46589773588357	0.366675354326439
TCGA-CV-A45Z-01	0.585124825659271	0.296850702814323	0.694317714863686	0.503457157470686	0.488645801737937	0.367141249390624	0.546279772212548	0.600451483335797	0.178369967141063	0.328659003550072	0.491964235957039	0.350476781337428	0.556477390760804	0.595342674914376	0.532837491714022	0.720423706346695	0.49183866822364	0.444600632788865	0.395625724740338	0.372382761424209	0.421173032473679	0.288336773793758	0.464243938210691	0.57308629779595
TCGA-QK-A8Z8-01	0.583817890232609	0.324021997846321	0.637946840750704	0.431854237933413	0.390133667837608	0.34010148512275	0.405191334064518	0.417079688553667	0.246296451953974	0.367976124775597	0.446474964728852	0.309510225747445	0.521441263066031	0.529005107658345	0.377901971535608	0.716215750946893	0.474194874699281	0.417735008427267	0.342735409521823	0.443556184383023	0.402662591037512	0.181577081407853	0.42585284951564	0.373148815815178
TCGA-UF-A7JK-01	0.260189163918497	0.157019030935603	0.64323186123845	0.213015710735053	0.189679287027502	0.388175018215396	0.474736126521602	0.471459476141675	0.179737322864833	0.302867530181444	0.428762622079907	0.30079363487781	0.537650276913797	0.356502771986991	0.250910141359717	0.688773164991271	0.552280478521884	0.432517212927561	0.359258191846618	0.397212978287289	0.306879801113217	0.24158322375598	0.463357426176275	0.204777165093781
TCGA-CV-7183-01	0.340221025019825	0.23014428494633	0.662662416493668	0.326658855924408	0.407254547695804	0.39402025712473	0.492802927561873	0.483340245312497	0.31477893187838	0.440328548209815	0.389116947719297	0.387209149117723	0.523699659255934	0.541643770564931	0.350698105004477	0.659889740948212	0.522788485573182	0.48562351026817	0.380437800916065	0.412961671984917	0.391829468673358	0.287774579975859	0.46071514608262	0.350830786682572
TCGA-QK-AA3J-01	0.495502977885859	0.309134654305284	0.704791822285754	0.494312066848363	0.445410577037362	0.352471837339029	0.378962197701274	0.440048905577237	0.273034932859272	0.264714908508807	0.526983245302695	0.335442038014094	0.524004378167588	0.663591454609941	0.435060920472331	0.732880406082712	0.541895557627087	0.443748544027926	0.333194613196737	0.294993361716939	0.431956063443689	0.265020661102325	0.508774930090434	0.34688505777515
TCGA-D6-A74Q-01	0.548855599610665	0.38723764774806	0.658031112901417	0.504520144784865	0.410475629182704	0.358682285682905	0.447868559736825	0.46545620758043	0.314486772073335	0.343564420139994	0.492806888819128	0.362265879760054	0.540028320670882	0.523826338467354	0.455707762850503	0.669256981564547	0.474189562774483	0.402422241424503	0.361073324778073	0.409568914823891	0.489540986253869	0.272274473850126	0.431495117815292	0.436773694447357
TCGA-BA-5558-01	0.66559758498703	0.323998053065098	0.683579035102645	0.532901067226796	0.504604727946081	0.435186716055123	0.550304030319756	0.593046674181038	0.464536374710489	0.523088038614099	0.38405794684083	0.390531884930372	0.511730111378158	0.685724527700011	0.500005768801584	0.708305563210913	0.538606895597508	0.48654912190111	0.384361864584742	0.388469474533247	0.487910874597718	0.199584153087648	0.467450191393505	0.65113774774589
TCGA-CV-6960-01	0.545826397063477	0.109448762944813	0.621048345077952	0.23298199818726	0.363149642626627	0.402928675516529	0.49529101369379	0.485769795073126	0.151280637623782	0.384192029097839	0.521916693920222	0.320340770766282	0.563035748745309	0.434985786036181	0.27184225930873	0.656215265039067	0.520682703223918	0.428661972846503	0.35248222383409	0.540508359543081	0.45398795015087	0.318158425071621	0.500514376319213	0.341952896640873
TCGA-CV-7178-01	0.496002780298783	0.293314140566545	0.682019375500118	0.549636035485117	0.315594813907853	0.433557173375335	0.592790479223586	0.611442502154453	0.300556270765265	0.372414382919795	0.403440090213912	0.399922859105632	0.55910788083114	0.510509503404804	0.527903767039831	0.712862650806308	0.499883772241315	0.452285808624299	0.395992115260927	0.244896718943949	0.478732236582805	0.358720249278504	0.515615315498026	0.577586894830978
TCGA-CV-6441-01	0.658637074873586	0.178729095462774	0.680374438350698	0.409527647594548	0.277438382738002	0.396615897183252	0.460179938212108	0.424556048645448	0.136811951727248	0.251759583796183	0.51438549615942	0.229925123814578	0.566491471516032	0.430300232958618	0.25439817617213	0.670301749894507	0.514274626329239	0.408610042530393	0.356888999975453	0.371535343541552	0.358916105264232	0.303470052690394	0.499123138895192	0.261497018137972
TCGA-CQ-6218-01	0.627285005108327	0.314967766061299	0.684734171097822	0.488485171280297	0.479931123472591	0.435467264641736	0.562014781338631	0.571844519000777	0.35951554868465	0.465584919535239	0.388688549694187	0.39996836239185	0.532973701334026	0.593431462474844	0.473108468181533	0.705687356650326	0.479627606946909	0.446656764479828	0.436486669098473	0.378857487608513	0.503767417213195	0.29783068216688	0.467648179459171	0.551693048876021
TCGA-CV-6962-01	0.421450764305796	0.226903117499673	0.65245299800747	0.324165307040424	0.422111779557093	0.387317975192201	0.491007580871613	0.523111465418414	0.242358243682922	0.308487278997672	0.469606881515376	0.222333466702881	0.540672275329584	0.560385982875185	0.235530861125719	0.6558926374573	0.515275890241938	0.424099456515063	0.374518246259505	0.221053042455773	0.356108028675096	0.0967153820696215	0.44366651965973	0.293309457454062
TCGA-CN-4740-01	0.608596963314058	0.339564916107676	0.673209479110609	0.552238380453043	0.678033129949581	0.480536195401505	0.663215553972784	0.766996531520865	0.395570562033803	0.561770105940362	0.446031784620528	0.354459171274112	0.600760945986712	0.684984703529869	0.521661044624186	0.728332670229594	0.47357875029753	0.503511376830626	0.398023406223643	0.346870479423793	0.542828855729937	0.245882806852724	0.537694913130757	0.604282216970254
TCGA-CV-A45Q-01	0.52834516275343	0.280547593632887	0.664264452615827	0.540671523818692	0.402712825158348	0.379125918717072	0.514011470434164	0.50429554108537	0.26402275427044	0.419939143978057	0.504046319063529	0.42571554867177	0.514894146810308	0.746451761665802	0.405862680061694	0.621863524782802	0.464107169321834	0.389877438997976	0.381627687525145	0.439562447506895	0.39774975260781	0.282424253384304	0.4424097496759	0.266860743371499
TCGA-CQ-6224-01	0.610346885522366	0.286280194624796	0.675705156586978	0.411094105089795	0.490200117398235	0.424005725358687	0.627263538470505	0.635272047377277	0.198998328832362	0.364488941674338	0.371594259705109	0.371010484998853	0.62571415620263	0.582210795894363	0.483638846872577	0.707483276947448	0.487677633818436	0.507400377654921	0.432468052643601	0.382262766422807	0.503042639403698	0.264316508971886	0.494272628666182	0.70989211725797
TCGA-CQ-5327-01	0.690700243304385	0.359042914738693	0.693742141309343	0.596213899548211	0.485750750952078	0.392659335216086	0.551587021005804	0.586699634399769	0.226975012553925	0.442053813292266	0.443125898815177	0.457791541497808	0.535945468357461	0.511927499730909	0.565912765870678	0.705433852603521	0.475792498919425	0.446902980457204	0.413585663350527	0.386072155480702	0.489848004428245	0.229521199578672	0.528313923809391	0.57789515490187
TCGA-CV-5432-01	0.409200428869706	0.33302422894739	0.627312818305142	0.373833584529889	0.356726692197605	0.384712303729239	0.560009705098631	0.553143375433353	0.223243905715956	0.337849184879971	0.484069397453712	0.405083777521282	0.536746049996277	0.501693265377284	0.388785652887496	0.671320723254624	0.49844696833914	0.484392493027346	0.414325113373305	0.286082714737731	0.422664847054946	0.344298775480451	0.497553280740404	0.380053841403166
TCGA-CV-5444-01	0.677525904560273	0.281912280506839	0.670658192785419	0.54404792841969	0.437277967213751	0.419588754118962	0.608540809568518	0.645139553039234	0.259065690261743	0.433103473200712	0.450008010545323	0.428204656524416	0.628181903252635	0.639670473108695	0.505846679860113	0.695888038899927	0.509684022764647	0.505718841549149	0.450648574829619	0.275398029366511	0.482744323055632	0.3011558520608	0.467199338580489	0.776106380485645
TCGA-CQ-5325-01	0.769466873652169	0.469134302294184	0.718600729120691	0.656270883756294	0.605524398873164	0.460016477327485	0.602220120425612	0.64745333384187	0.365770362834676	0.468019108807197	0.398488484072153	0.534069154530128	0.570078958020771	0.763282761536523	0.682122582343411	0.73039617646961	0.493422910858064	0.503869684482972	0.461446554803758	0.389017724666129	0.551875775170807	0.356985780595228	0.533499562167488	0.714639322349712
TCGA-CV-5440-01	0.454017103781423	0.1845277411955	0.654782428999644	0.396742686410859	0.311297469462643	0.379906006307981	0.491404023860404	0.525341415643101	0.145384949223573	0.297389496038757	0.483506079548179	0.329537862697789	0.591741759505445	0.530916320097877	0.295128761678846	0.636624697035987	0.519288256926239	0.453188812416691	0.361063269146579	0.264468603045369	0.37112879467556	0.32234313170979	0.430091383043708	0.279869318363156
TCGA-CR-7394-01	0.750376646329238	0.453851677783459	0.708632248693738	0.640611524136653	0.556666231070789	0.475845388930776	0.594238515961835	0.647456509438667	0.32495126525597	0.513149030745213	0.401130011281842	0.463176197968283	0.528710101622561	0.731408670206255	0.703873871986677	0.717815484116498	0.553898990807827	0.552728670107173	0.462292618444223	0.351720909329799	0.526335714707478	0.299928220332345	0.486093667216892	0.826106163984382
TCGA-CX-7082-01	0.528243960995762	0.20785684518566	0.715980359191397	0.431592422672865	0.436973569441642	0.380618140500134	0.474321650122574	0.563258410697948	0.144178810891919	0.337492213567028	0.530641505300389	0.3299179869684	0.561204019622515	0.511372631603303	0.387537609199448	0.697391032572133	0.498813127311498	0.47040917871263	0.388189144020151	0.245567860573622	0.421855760863397	0.199610522670162	0.502389381122737	0.395281888905248
TCGA-CR-5248-01	0.633732876788174	0.483740130197676	0.728553410929683	0.733658468635881	0.594495218998684	0.381109969463971	0.540322051577467	0.616139576371813	0.189179784887777	0.288227289540226	0.460328332905952	0.503115253523811	0.514147190146781	0.692074685160393	0.754821082985302	0.758697075027614	0.530788626167888	0.520212388599275	0.470139112466496	0.358492727926183	0.526287487244904	0.277935214074083	0.508044941919262	0.721852608008593
TCGA-D6-8569-01	0.705131211955237	0.279626372000545	0.652069444644321	0.364108766659592	0.453049416211455	0.411655973761823	0.542144391697738	0.493627659323544	0.257482228528754	0.402729936604906	0.406731709740016	0.38370040943948	0.553727544672421	0.540718990352254	0.40844407306483	0.713944192859094	0.54627088078251	0.480531734190928	0.397012281746761	0.441238652168914	0.50005217948235	0.250408831533428	0.527588135430198	0.573271253838485
TCGA-IQ-A61E-01	0.597539448196625	0.264870738428428	0.689946846799195	0.494707011806414	0.312878217101494	0.402703847673681	0.482467806911988	0.548817413769072	0.221316894734803	0.348826900646087	0.356658783806929	0.404317699433424	0.540147448055975	0.488006518229664	0.484025875102593	0.744413188944929	0.502877551004158	0.421177358912245	0.409759410164642	0.479038181872446	0.50423023662169	0.228144409812113	0.495706144798891	0.638067520740055
TCGA-BB-4228-01	0.381539068270518	0.28866454451769	0.702499450702041	0.470587266903566	0.389967531490714	0.383635200412773	0.528773083536502	0.55751043003045	0.275585606704935	0.287624320760521	0.49265761943705	0.439135951915716	0.57502699907953	0.685292963600761	0.461330424994209	0.698699083260021	0.47955096437267	0.486861719822719	0.437250108143354	0.257476556097333	0.424730695541124	0.105794818051521	0.508262178580188	0.474196467053687
TCGA-CV-6939-01	0.632619453604993	0.425691612409317	0.689730093986579	0.519325162159858	0.441575138907828	0.436095632495676	0.537436651057988	0.598047953021436	0.337659700940028	0.379599532638263	0.516940894483252	0.368477645119282	0.57810234782224	0.562050587258004	0.489496601545992	0.730725894854108	0.584758256346533	0.518374708275079	0.463022718729036	0.229851908784445	0.493644969945699	0.222148774273175	0.504128643405488	0.682888535047801
TCGA-D6-A6EM-01	0.722623951035311	0.419316104902558	0.693033895314304	0.642096704013571	0.553285806264563	0.410654559681378	0.552913243856493	0.575535660623518	0.265074402941706	0.411744416763202	0.445590832117611	0.423530959637457	0.58343717764354	0.798116149547358	0.587918973081792	0.699458593904908	0.440675658054548	0.479901148321675	0.397278844590784	0.412268796445668	0.510470478060317	0.304317145208185	0.541449963456985	0.601692832374759
TCGA-IQ-7632-01	0.540303976623114	0.332172561040871	0.693684842094623	0.365930479932514	0.339956209645174	0.370808292594812	0.480780327693814	0.475615112146948	0.213360837201617	0.443759195675444	0.363152751620946	0.442034078243044	0.516591375748752	0.51229741181598	0.346186137875185	0.670227670122491	0.478982076045345	0.40584802581897	0.345216511560296	0.35296529792513	0.415915591617438	0.177149184653702	0.412268073557493	0.379622277303917
TCGA-CV-5439-01	0.597822391070304	0.339288767320807	0.675511846232845	0.46753586198736	0.323110236614049	0.364938602155463	0.510600443031056	0.484487533308859	0.209212227208559	0.319570287512168	0.376133437181827	0.395618683097147	0.502935542751505	0.466613269309735	0.437853398367184	0.701869611155404	0.5779935912692	0.44145032991784	0.403453546807151	0.328566871304981	0.45152163493092	0.276147031923403	0.418915372994383	0.433691093738433
TCGA-CV-7422-01	0.579657996739483	0.403128781336458	0.658024448583343	0.411961441883145	0.365832616147532	0.407274017082607	0.5376069220847	0.610933383859991	0.186050814972088	0.360464851037492	0.37622179527361	0.312138705026436	0.535258520020295	0.530854668083699	0.433837172050783	0.719053348357145	0.483887101984083	0.429600262071503	0.413669512802144	0.300800863691387	0.43456275769776	0.106768176860009	0.517670876684839	0.512420715844337
TCGA-CR-6481-01	0.780235702786082	0.589457629797879	0.731315656590187	0.696383921888406	0.60116630422833	0.390009619607331	0.616237004249266	0.68414965211119	0.337773099783419	0.417777408495591	0.372138127315089	0.55032524486318	0.547323975808825	0.877277335752511	0.745953081718008	0.75883609465026	0.511596432165874	0.509676351859494	0.506303822774106	0.363398276776338	0.53167497069301	0.469491125869892	0.520444073019034	0.891272342971023
TCGA-D6-A4ZB-01	0.496282617785546	0.314507387979204	0.694533759949913	0.421412682822009	0.375925768234389	0.418960434360777	0.495809531640638	0.515766941142356	0.233928649513416	0.460863521221714	0.471670278415994	0.419040014550508	0.556284732436763	0.576723766632479	0.36067200052614	0.690826349592408	0.518967869742736	0.490521679097005	0.368079164132422	0.32273358738658	0.429015640146735	0.169036199090726	0.38689091646029	0.39195268013961
TCGA-TN-A7HJ-01	0.440421863851189	0.378448401450727	0.664481460186827	0.298904490433656	0.342904066338034	0.353001889523792	0.460469020570007	0.441258458488586	0.248418572319387	0.357176113673924	0.452058291054806	0.279807404662628	0.53558725787048	0.591273641978598	0.334739034858138	0.700316307423104	0.48673868020516	0.430112104794522	0.368366822621112	0.317958409580789	0.35702918609325	0.222986268576669	0.411971149740664	0.390904595898576
TCGA-CN-5360-01	0.650541814193563	0.425408111939962	0.704783298782625	0.569611743629575	0.605676622670548	0.441583895248502	0.605666373175909	0.649334142058921	0.290538171261913	0.451796773176124	0.528125722304364	0.389085801430723	0.572597755322142	0.681038974622447	0.621367150399966	0.71675023381466	0.527381114369527	0.543552197137554	0.472638444704223	0.216878101618111	0.487526824429169	0.302116282668996	0.48351231773674	0.776537944584894
TCGA-UF-A7JC-01	0.454021045795935	0.160108626064285	0.670314703534671	0.286542671471343	0.241404909929562	0.377495285657119	0.472597444547597	0.441127264381572	0.169177869826266	0.351026636793635	0.408606675169588	0.327554412572395	0.487980283155665	0.41168132467672	0.242672121979281	0.675585091535897	0.523102111541002	0.440294653591282	0.329043553406914	0.38189202709391	0.370446199226984	0.158609278761124	0.472589760767706	0.212606970894447
TCGA-BB-A6UO-01	0.506318880224616	0.154019401388286	0.684553439693998	0.46050055347567	0.37170140737746	0.380642019709035	0.508522514206314	0.589972459273297	0.173915036128739	0.428084428899671	0.464110699962054	0.399634833547295	0.55855728416544	0.647192018838468	0.350954797985192	0.679442097564722	0.473262856128846	0.426544207784934	0.374929632424144	0.325889904442773	0.444279572722673	0.196787442805946	0.449884624328968	0.463099104501563
TCGA-CR-7398-01	0.497881645533101	0.229445975480544	0.68111135764265	0.399224606411456	0.509633446341722	0.42370452013907	0.478660966878126	0.53827401651925	0.416491396967883	0.424307942660391	0.556124635047091	0.279458550062489	0.556274850794498	0.462544236373956	0.347656613536799	0.70065467492016	0.490938451429306	0.46296316936605	0.376049129779756	0.369783910007487	0.405324614351404	0.0523510696528144	0.535877818374938	0.520497129701716
TCGA-CR-7393-01	0.656421879547708	0.440555014083895	0.722961370127889	0.651482785663469	0.605920264458004	0.466681167207975	0.659510112217034	0.612002290826837	0.482758990917394	0.491185110979128	0.457096057709638	0.444539473615315	0.588376575505969	0.870742222249593	0.696483299766152	0.73158186098912	0.568298275149928	0.586935507712459	0.468117335436183	0.360841930962124	0.490402565371409	0.369255030596812	0.469596015938236	0.798362757604072
TCGA-KU-A66T-01	0.315878464791422	0.124644461831368	0.64867682916531	0.29860079917528	0.327170404191449	0.340027646500906	0.465902606299841	0.477545835880992	0.137130607791602	0.356053598041765	0.430822314796613	0.276464332325615	0.535930113279226	0.235233260097945	0.182477006364086	0.67168702189613	0.473394531641615	0.362156244744368	0.347928490481408	0.381965332756062	0.433660220889021	0.307522309692701	0.456303189493354	0.205886901348994
TCGA-CV-6942-01	0.782774922213639	0.444771024846059	0.711558186419497	0.601214634204365	0.589448008141078	0.439320239755159	0.543347776863752	0.6119833225413	0.3443084162537	0.48963942679043	0.410961117401221	0.537244112057755	0.554808593215465	0.75495973962243	0.624785937713039	0.734843068869793	0.472723669668377	0.46967094758114	0.40622834591564	0.367750606787266	0.515894212940069	0.219608047678559	0.49126548540155	0.711248461569896
TCGA-D6-A6EP-01	0.204537020172766	0.308504296117841	0.679081848308125	0.494147508712639	0.387346680098086	0.397277459653811	0.483068533199781	0.529793980946249	0.152885429722407	0.285093079928471	0.550271115710685	0.346209253503799	0.653236092828017	0.820680786736677	0.386494849369901	0.589617970506185	0.388537380387804	0.556050289491234	0.424443920837927	0.377667927367505	0.406435083479165	0.168372757099715	0.387119738866651	0.2957755380212
TCGA-CV-7433-01	0.740453944769162	0.32760189295642	0.690378009500447	0.609645447120331	0.624772127458547	0.429618480168677	0.65339583255623	0.698326671991832	0.259115515677914	0.494825182669331	0.411140670376122	0.455052411765555	0.581770160814179	0.706562908492333	0.631963196630515	0.711056453005281	0.51051673957036	0.503002092729244	0.463657823962277	0.34902203150351	0.595494865338713	0.181968063834232	0.479665527158059	0.878387072007723
TCGA-CV-7247-01	0.468791961255136	0.237163960255827	0.635622688264723	0.350818743482369	0.294848559035344	0.397870421926795	0.463537049981097	0.526667630864018	0.205055079530524	0.344916514076876	0.428458762188182	0.333847840656387	0.61599155930116	0.60687160156575	0.295063046937994	0.673857710637532	0.519550878187026	0.436976372114054	0.399022201491147	0.313337447087419	0.416422678575756	0.281262164232444	0.551911508138305	0.276540109597518
TCGA-CN-5363-01	0.677391543653694	0.363260188822197	0.709772986984531	0.54205887796491	0.388208098664802	0.412691688278899	0.533312033212208	0.568452383847861	0.215724009437382	0.366951407417575	0.429613970661985	0.453429281657294	0.596945220816408	0.615132971465665	0.507156201798059	0.72045211367247	0.495800129970129	0.509075093154406	0.434909347132699	0.401636179376697	0.484705555522356	0.325876089578365	0.549819872148078	0.542013682650002
TCGA-CR-5250-01	0.508869855293678	0.435504683096234	0.659523710522859	0.519760180078948	0.396533962328958	0.401164632585101	0.493186549248223	0.495692188197261	0.34240356376497	0.266781332111308	0.371500885074048	0.442503777040354	0.614627230020577	0.827647464338844	0.574607156805272	0.725871320349191	0.529744401298019	0.516579529380525	0.467371084120974	0.286854373417796	0.44809633514061	0.315683069100843	0.484110714253153	0.812419416836762
TCGA-CV-7099-01	0.721331770776235	0.301482517060549	0.691738202415255	0.57264348178399	0.431758372254119	0.42890747589088	0.544680976808036	0.615849640094977	0.276469942004412	0.459323125038321	0.505453861762385	0.427006682250985	0.532978644493806	0.460879631991138	0.501125009496171	0.710355040109177	0.487428224944583	0.414072941473111	0.399856852520923	0.462341314938684	0.520905838765152	0.218001839192091	0.514750904822861	0.541828726607466
TCGA-MT-A67F-01	0.757689525050647	0.372071628525802	0.737520005392339	0.71485097992282	0.591797554165093	0.434431134740431	0.53774888163273	0.603599538941283	0.402260883832823	0.553980790204907	0.453763514704551	0.405231477723324	0.457092135980593	0.768831442812585	0.752724868046656	0.746027501188117	0.519780708911673	0.490660247986385	0.485869441654	0.410914367904371	0.568866536552683	0.338137714439923	0.470668248245791	0.746266805623266
TCGA-CR-7380-01	0.641538060927312	0.319365241880819	0.647820157428976	0.380031097498329	0.538608516807462	0.493002443851862	0.611078565726983	0.591428158249745	0.493999502489674	0.447829164078072	0.329277150349386	0.388185512171168	0.550171632530841	0.537574737629152	0.462300757833706	0.728108331313115	0.530527397269301	0.487882760652837	0.395674683114532	0.402785315927565	0.465094795465613	0.269390586168195	0.491506666395358	0.551138180748415
TCGA-CN-A6V3-01	0.68544223495629	0.376464032553546	0.691910654167299	0.523157503524473	0.388022242633044	0.371162148866447	0.516308356375287	0.520313800855214	0.235898187743136	0.37620363637264	0.500818293519012	0.412578911138569	0.509994889412069	0.467538049522412	0.471738812189242	0.706210020391085	0.520398089544043	0.444791502799641	0.418358457035563	0.343067075870063	0.471570223087587	0.291965063333031	0.4668655150417	0.424813203696734
TCGA-C9-A480-01	0.581345398624588	0.268684802048069	0.649352408577076	0.461203290955143	0.363122710145458	0.389613409201687	0.52549831999647	0.477981741378957	0.209908039811691	0.316190695502378	0.415242836116727	0.352802932851345	0.509999098557282	0.453604694318078	0.409943521419051	0.700155665061924	0.490462821582777	0.421819623050064	0.375251001067611	0.388492899969035	0.426813166148406	0.335943796100753	0.46721179292745	0.402310218521593
TCGA-CQ-7071-01	0.66036489435939	0.308596329208374	0.682814748310984	0.482499104481875	0.458087258682584	0.391923364580294	0.553520362436488	0.589705600682503	0.243479307335614	0.415454173725856	0.369306783144513	0.354974677510553	0.500560795642926	0.449597313396478	0.475723075357389	0.716664962253992	0.515913378538552	0.442600399335665	0.397776498715671	0.514470960509746	0.503042084764659	0.282317225976338	0.489255646199329	0.561495719130397
TCGA-T3-A92M-01	0.672520840617753	0.333233391652034	0.692049243701981	0.508252171134849	0.352453249825853	0.380356607942654	0.578112499055895	0.602684882403582	0.165640799261084	0.327655460301506	0.383986563294846	0.370499840524144	0.541595437123497	0.565379796023641	0.544827398740627	0.744879611217521	0.50908768219518	0.494779362863417	0.389776135703494	0.313025722008373	0.517972523224106	0.168851670558812	0.449342141237771	0.682826883033623
TCGA-CV-6436-01	0.694759983327913	0.276627977810962	0.711449334768289	0.649279326666387	0.422372056886563	0.338614094197226	0.518679278149068	0.538135324919901	0.246285079077127	0.440644480301811	0.455597391444805	0.495676415145785	0.525777874826399	0.640348645264658	0.573688904389139	0.670897428537229	0.451283598255064	0.444147738323637	0.396858570631605	0.424834961431954	0.470450216684565	0.245802234581412	0.461469905598223	0.581717579780935
TCGA-UF-A71A-06	0.348493930341896	0.117629458383108	0.656729777653053	0.264057649870668	0.354499436650489	0.378105631362021	0.523092004320542	0.561309755947935	0.191312942838377	0.219639443388177	0.442207954434808	0.281953123726837	0.561782767504353	0.440904379397314	0.143453308868552	0.648040706202036	0.466585262642874	0.422606225263378	0.366315444030385	0.252222133960486	0.324037871276318	0.304187932271955	0.434320703850847	0.160511018913642
TCGA-H7-A76A-01	0.648350161493872	0.517237581978205	0.728468022461342	0.713002571485439	0.497529106150082	0.413507139739741	0.599247578914006	0.633026001185915	0.259445294319765	0.444413763151726	0.402513703885796	0.522295189880951	0.574109753333836	0.860138075810897	0.652069939258379	0.690157993126329	0.491646395371604	0.544121259176995	0.473750519829465	0.335772489092586	0.50508347398327	0.266202129902272	0.449082635224314	0.74410898512702
TCGA-CN-4738-01	0.581044141542525	0.355001350856436	0.686513670379398	0.48156711433716	0.412960538558754	0.423960382707786	0.580726958210081	0.590060860769155	0.363989841166641	0.480580987283111	0.51708322149696	0.333344280702972	0.504921653509994	0.582395751936898	0.536182082312191	0.719210621193291	0.55145167379795	0.504834850504405	0.442132389622561	0.319463114255069	0.491393530796532	0.287608928592739	0.456283066802266	0.601322920289688
TCGA-CN-5365-01	0.662393539256118	0.211920500961909	0.670854754161612	0.479095197343884	0.446057489062566	0.375026705355945	0.595964407776415	0.562355287524967	0.136232963286926	0.406602307620295	0.467349797333267	0.440496306771078	0.512708595962375	0.607488121707535	0.449172878417689	0.714498167586519	0.495852812488415	0.460293514356091	0.40361801928708	0.36295648451709	0.454553174978647	0.172094798210278	0.489882145254986	0.525367638821815
TCGA-CN-A49A-01	0.341155428372319	0.211174054524851	0.639045552063474	0.246744848935588	0.17007943252902	0.405495199495699	0.429923072656091	0.523172726739398	0.0829061219616748	0.245869919045825	0.5009435087853	0.299010308889035	0.615086702459871	0.389733207629186	0.230570474630623	0.671907207815552	0.488441814555482	0.424049850234045	0.415055465144486	0.362331180355371	0.384507072518617	0.139223483627395	0.508077948685717	0.247378706891103
TCGA-F7-A61S-01	0.697207026759967	0.348357329904065	0.688346454336489	0.538188714860372	0.433153650786101	0.386320812818462	0.537046391149996	0.499273072887441	0.21177036252886	0.379247129694516	0.438751602062171	0.457101450878564	0.52523824605173	0.627833286386429	0.543100705428041	0.739291863130225	0.522439755058257	0.452562946389922	0.407290029062539	0.424148744761658	0.514152840335112	0.262779557292441	0.475963275289345	0.671482912424785
TCGA-F7-8489-01	0.692753449611729	0.347797378973857	0.724330073791747	0.570958968488697	0.400099159105997	0.420723914312948	0.605814296601485	0.55278985296562	0.225010173616396	0.374220014226121	0.433979655472582	0.490596666463219	0.562325260903366	0.565934664151247	0.602993356212374	0.741626672365613	0.57911340270331	0.507339498050243	0.450904739334961	0.42034140343483	0.510593431065807	0.346965731333281	0.462143380015925	0.689115388479826
TCGA-CV-7406-01	0.352509432236438	0.27859147913485	0.672769842663868	0.398421830403624	0.412760737881494	0.416878423528495	0.513329363855378	0.569034974801093	0.348684960375057	0.355019365798055	0.497308837974989	0.310660309701874	0.618467450474397	0.551384788805129	0.289270924371617	0.62419433259244	0.483841168078432	0.517847347967319	0.400458021733002	0.303941331537515	0.482487650485477	0.301323912792618	0.5479701353668	0.298179966574161
TCGA-CV-7097-01	0.569040587867916	0.302430566587878	0.684470172597108	0.516365171330998	0.56380583356762	0.430264681265409	0.555358251057512	0.672619721248924	0.224458928203599	0.469629532030764	0.437820805163624	0.382781929671848	0.601050654439526	0.585231744589108	0.467271408669978	0.719003715349141	0.532467649610737	0.518681537385711	0.424906917829637	0.349428729395344	0.519210512642882	0.305666520782376	0.531387691081746	0.656439820965238
TCGA-CV-6951-01	0.443804297571413	0.204393347425988	0.660922935743749	0.324868646741174	0.227973077753756	0.412429318701029	0.512420534896643	0.479714684144478	0.308895669984343	0.32723379412784	0.431686767261266	0.331152892403673	0.518845685632746	0.405207863187981	0.341258280570748	0.689197484514674	0.507982529887144	0.384024671806581	0.427297079493159	0.25677878879199	0.388567494110316	0.24227688080952	0.440727667287824	0.435602306177966
TCGA-BB-8596-01	0.465458428012856	0.321953186434744	0.661704784690656	0.38564087716675	0.517082919316165	0.436297769710628	0.635545330319246	0.714377062482087	0.365732777765347	0.414923026006918	0.399126365265312	0.356773790109741	0.601327842906002	0.756192779906	0.463269805369634	0.699258707342404	0.478398233617561	0.476880833721073	0.449367012554234	0.332320527717302	0.490007223010856	0.32559363830015	0.501646854899802	0.624010861507364
TCGA-CV-7411-01	0.512459353850844	0.321360874939346	0.697407372337984	0.420571442902519	0.530195140847467	0.373740356118195	0.535850170510866	0.569063602954257	0.266124744413272	0.429237847273609	0.377185234309599	0.371157591664499	0.543613520123392	0.480854884584961	0.459000050257936	0.676304526428521	0.498600958284502	0.451681940586239	0.403299908890737	0.362792752353033	0.430243960224525	0.247721156310055	0.441893315199489	0.544233155160426
TCGA-CQ-7072-01	0.391112584728212	0.16431540995774	0.668157823453218	0.312299667522365	0.58896955217621	0.377197292024053	0.555402098369284	0.57788920934293	0.177501076419097	0.26392323219661	0.456687785759097	0.327406331636868	0.568409195110906	0.594541198730056	0.39941321653383	0.717763550154248	0.534468994040681	0.564637649736374	0.323300832819452	0.496244004539863	0.479993656752141	0.25923540038825	0.475535994885616	0.442075767666705
TCGA-CR-7379-01	0.412300363139077	0.293997552125375	0.65958910102604	0.366733501693942	0.461949193770546	0.452966301336289	0.530745407614894	0.636265736324368	0.279930778279658	0.570887084585459	0.498334413797229	0.363028031666426	0.545105627498524	0.608227945877676	0.337128850657226	0.676275191722294	0.480721518425509	0.509370212517207	0.376969296620372	0.358465289983891	0.496881027077805	0.172171141590484	0.472422233248633	0.437143606532428
TCGA-CN-6996-01	0.776486471690231	0.396469858654971	0.676227076049587	0.547736729578489	0.634961450498123	0.459678366213306	0.589330591255718	0.613899016944792	0.357586864018262	0.445435712607805	0.418323290631622	0.419396596704034	0.572910325962716	0.656254864922703	0.584040100438944	0.757645957931898	0.522234981838094	0.488367153585612	0.461876218974562	0.414480903570079	0.530731227301183	0.36783036803604	0.536948743957957	0.877462291795046
TCGA-QK-A6VB-01	0.32877645951763	0.10979285728682	0.652866502774372	0.238281898531469	0.35735736494881	0.320004837381557	0.453406574036726	0.547608369010955	0.0837413029934955	0.344315252872406	0.408208590249153	0.255407794826752	0.494359951810103	0.475799419422327	0.171745883863401	0.681687812990931	0.509631786071294	0.386395273022932	0.308664147768911	0.248946363449907	0.333733204405781	0.200465106954028	0.45940997087444	0.197440575406544
TCGA-KU-A6H7-01	0.756315267819556	0.372744507636191	0.741908383879601	0.668590424421964	0.409333001659868	0.381513268296104	0.556273291108099	0.565181290816805	0.131537508217043	0.299640725741868	0.443005960419943	0.534043085662541	0.553088200510165	0.552802785131233	0.631821168675264	0.716930961887173	0.461345035797801	0.433855710060897	0.422852276539705	0.364693795286195	0.480650680403866	0.278588252765986	0.505165203610145	0.578080110944405
TCGA-CQ-A4CD-01	0.674085126319318	0.188295813182185	0.699460233597793	0.492540490267754	0.283961893783339	0.374082399371659	0.475454210145186	0.55470102156563	0.122374283833021	0.425874568927134	0.400394097950192	0.386777910222327	0.525545222507024	0.470497346202979	0.441669347828312	0.668837317683959	0.498180064026373	0.496112337863445	0.355407923754177	0.367979299582699	0.4265677145502	0.245872580280674	0.475167216691577	0.42900554066087
TCGA-F7-A623-01	0.557780287599398	0.315133422144837	0.706902134459635	0.451462983801657	0.32296438348311	0.415000283924697	0.401141772079218	0.491868708869903	0.184401938622546	0.373253971331982	0.37722341513192	0.341665780237929	0.512932148271313	0.594602850744235	0.417589017205226	0.737785831127048	0.568670408805792	0.472234844470921	0.360656793770619	0.288590023216397	0.45087595634334	0.225035593374843	0.429487068784467	0.46118789206203
TCGA-CV-6941-01	0.572668692565886	0.320583577957349	0.669471401547945	0.397642679837964	0.539609227231698	0.402413327406068	0.528997798178242	0.598162393468284	0.345984690577196	0.410226110812828	0.534073998747629	0.411836340835568	0.536324437748665	0.55939955064833	0.408192944193012	0.687000685917165	0.489394946787452	0.518199890959939	0.384504364527632	0.334120527614245	0.471011989325311	0.214209001701417	0.465806020272659	0.545774455514888
TCGA-CQ-6221-01	0.404997323775275	0.162831842936369	0.680563070286721	0.466802858467151	0.625495617714944	0.393574766863718	0.528125146591974	0.663130818297755	0.200810721094037	0.477606695728129	0.393996681453635	0.394889118446034	0.624507631471214	0.765502234046948	0.287121907589363	0.677408652213401	0.509007786600766	0.56017537358038	0.386766387323526	0.443900578893705	0.433907354165454	0.173103123757284	0.495794546738877	0.257058073117122
TCGA-CV-6956-01	0.40537333734992	0.173104089151894	0.625555443319412	0.248916838476847	0.258020737919933	0.376441832271627	0.417305148410856	0.451266093852194	0.164582474758468	0.280260762914632	0.431196559611418	0.312732859549863	0.563195095907612	0.467476397508234	0.167237893276986	0.667463496272662	0.510955948326057	0.411222161693605	0.334436806878025	0.485277827450387	0.334064989755691	0.328900282623111	0.506911901174454	0.127095627228912
TCGA-CV-7261-01	0.446242206139746	0.333221026254106	0.674293132991458	0.404915790010136	0.456962866957048	0.404446377524606	0.496611993352366	0.635130582026617	0.262475477705286	0.424686168510953	0.480721543727709	0.29609942602297	0.549417456908901	0.576107246490694	0.35208417493192	0.706995939861313	0.520824142114197	0.445115705519551	0.369559801746097	0.27410958416631	0.433557204087898	0.21307935528815	0.454950288238485	0.413407581073717
TCGA-CN-6013-01	0.773383289461037	0.325391887518324	0.70697125890308	0.630099810116445	0.666279280592755	0.446331707946359	0.585685007024921	0.645832399883876	0.23975679126914	0.38480204363285	0.481292699161323	0.451575979611998	0.543755345892187	0.62579876991854	0.603888625213522	0.730576617338719	0.529192415892596	0.489164034752303	0.451412791800766	0.316024075941004	0.523023669630854	0.288883163265317	0.480242129735025	0.794601984739185
TCGA-CV-7100-01	0.71515170933491	0.177418014976219	0.684084791468382	0.52962427634909	0.335987947465114	0.399327738604339	0.527172079281772	0.510301654890967	0.184898319006482	0.36814971004922	0.36906518526951	0.45308663542968	0.579290334712623	0.57105178132806	0.477211146445089	0.736650784836778	0.521708463169098	0.488772815590936	0.408569767219581	0.298457929852738	0.50402466828525	0.200830613516301	0.516012568318025	0.524011294509889
TCGA-CN-A6V7-01	0.621746673015653	0.294880689060733	0.659884109559097	0.495870245363071	0.25770460017812	0.352539780470098	0.432657185560905	0.401195996905938	0.0263275521840506	0.26166772944213	0.404714528963352	0.356269425609986	0.510035559498671	0.470189086132086	0.457935506700439	0.722785882154118	0.514891673151957	0.404337525168785	0.318203738192648	0.39728441163273	0.400371752727407	0.367631858979044	0.48264419312266	0.411496368634185
TCGA-CV-7090-01	0.70492989145609	0.295946089168813	0.695815408431155	0.48063999887371	0.578313950106564	0.407976781598692	0.624082599949533	0.726568886075309	0.311264488373262	0.486349609993981	0.360754323258033	0.458682961142664	0.548472923980946	0.657117993121201	0.533235274714848	0.719059642313455	0.536330004289522	0.541081238578932	0.448625514456381	0.404007568325933	0.531584041904226	0.342533718966077	0.504219278861368	0.627155114230466
TCGA-CV-A463-01	0.561832500905521	0.293720750636771	0.673674437637528	0.450117361742345	0.301034760408088	0.352863838431652	0.449171493380669	0.451341231135438	0.214136190624915	0.354671372151564	0.368690819804224	0.454142520006149	0.508850317905346	0.386280694835191	0.405111090675346	0.698173631005918	0.520277649791374	0.423643219705459	0.353841422933619	0.339694650040923	0.372351800170518	0.217046108234153	0.439272154375833	0.277218281753481
TCGA-CV-6954-01	0.660505963196155	0.251636448759259	0.692398815386119	0.389198182824556	0.372777427700783	0.381867785716949	0.53520375359471	0.555800792254128	0.170897780921402	0.394687848293853	0.455242064610279	0.376061135686453	0.540410310268499	0.537574737629152	0.411855843535615	0.707695758571853	0.505310127807791	0.450831098649065	0.364770451168608	0.39028571483415	0.50749424631353	0.157859371821633	0.491100022760547	0.610324114359744
TCGA-BB-A5HZ-01	0.519371510427344	0.308260999846757	0.631006003784679	0.316111462305539	0.423544258695446	0.36657465198208	0.452401186449383	0.53536878861094	0.264251185423263	0.369411084124217	0.482130118981434	0.313821461107588	0.520425324163401	0.511927499730909	0.334657178030993	0.686413301217159	0.498006304805489	0.488930860596926	0.372279826118604	0.415326408130623	0.440647126036163	0.266148919984822	0.436401709654479	0.337883863705094
TCGA-CN-6989-01	0.504006305487423	0.252938405665046	0.678903490595175	0.383731339266179	0.645718587392088	0.416350350831433	0.645654890168917	0.779579954240229	0.317044877038382	0.406571893441126	0.46419678622602	0.325518140303251	0.586474962230185	0.815933581644935	0.474709607354597	0.714749494496311	0.498040432628749	0.487163869392871	0.370044524525575	0.292120542658722	0.515067594635664	0.219399817768268	0.554978646714152	0.905945522345498
TCGA-D6-A4Z9-01	0.566690377061697	0.289308115949065	0.655577621805126	0.465948921419685	0.347729692207188	0.404509381608543	0.540737334951909	0.499761672351778	0.277670373075174	0.397778183159658	0.420204481829287	0.377167483855293	0.560304420246666	0.538807777912721	0.380229114434367	0.750381194381411	0.520595763209784	0.490801219008106	0.409026894784529	0.368736063893719	0.44757092848526	0.247924601457529	0.537465261097823	0.463407364572455
TCGA-BA-5559-01	0.676739791601798	0.376468736914667	0.727620966393805	0.664405935887801	0.543932991173958	0.427356498707007	0.573945719966383	0.609269279643452	0.283524359651947	0.324744198474926	0.442005353838706	0.450300234351981	0.635713844319066	0.602864220644149	0.695111123376291	0.757971029576149	0.565715045858459	0.510579768393109	0.468103287588159	0.278057540597651	0.495386533662078	0.392680392012071	0.556667395111523	0.822283739105317
TCGA-CN-6998-01	0.633400429162332	0.200470899838217	0.656187332598429	0.403598783722286	0.399473903392562	0.379599361887519	0.518753180548952	0.538088836498895	0.155309285256524	0.392720361923533	0.339413499833316	0.425458675807485	0.520906320763789	0.499905356966108	0.438299943060444	0.688331466224797	0.552401706280987	0.451847036174675	0.418375787521248	0.331661456194673	0.475901192783679	0.359635851444643	0.479603356127547	0.536341697345582
TCGA-CV-6943-01	0.745511863225138	0.424032737728545	0.719037963881643	0.684628333464582	0.484624215537194	0.443237687567398	0.63474475007933	0.657876716984586	0.34449616523791	0.441280544506668	0.415567762994558	0.45745813944139	0.585037152559682	0.642938029860154	0.707590500531461	0.712415577493715	0.526931053285333	0.538418835320747	0.48759821828835	0.383394338855381	0.564151074552034	0.280493738054289	0.463819351034386	0.816858361857612
TCGA-D6-A6EK-01	0.669962937126202	0.421356240592546	0.697983952092306	0.629352122519269	0.647355921710997	0.364208298980384	0.635560706398444	0.491084113218278	0.268498343035424	0.379404844307245	0.463881727740728	0.466341910814837	0.514127303106581	0.766118754188733	0.622290566397837	0.693084401449456	0.488963732078548	0.471082326772103	0.410591631280418	0.346626874315224	0.499623953718572	0.269136673015881	0.457732931088789	0.663591454609941
TCGA-CN-5374-01	0.597485653532931	0.493496483039449	0.697770252021677	0.634636188481731	0.412116201594795	0.358408594930396	0.498046561217537	0.489909525526777	0.228727223931371	0.279374213944262	0.464460734975212	0.4239269701727	0.540316684563989	0.637019436499021	0.600482562638171	0.75133129533791	0.505085814314522	0.452016711322214	0.435739755244506	0.237114246231211	0.472018056059754	0.303552566738895	0.498215796620359	0.620928260798441
TCGA-P3-A5QA-01	0.398347124927563	0.216035750819998	0.685269807242716	0.379841520120037	0.21302812039705	0.402002296211591	0.512390783025745	0.565600094226322	0.218090940415007	0.339354318007779	0.479610169828896	0.32489484923367	0.616603637914766	0.399659181911919	0.296794683220256	0.685828943370013	0.513769277041693	0.509794034645843	0.368472530294301	0.450916198675457	0.513711034120903	0.299535441996808	0.521615776322365	0.30021448304205
TCGA-CV-7089-01	0.610077953499704	0.30328175182635	0.663377000876301	0.455186314358106	0.449137482766123	0.405858220420439	0.535899811911638	0.485612265199988	0.34990785131194	0.409227644848811	0.450141360222932	0.382648689358991	0.521069431461098	0.588869213425637	0.440685222606078	0.69578303804375	0.500678216653777	0.462621887572667	0.394363326078523	0.43098932428933	0.422878255306274	0.306381832860048	0.47468811788632	0.54972018442231
TCGA-CV-7435-01	0.579096213337404	0.377422735246642	0.687190434140025	0.42464740485805	0.538951505170591	0.423116137312369	0.556434311896875	0.688024317267904	0.322213296494929	0.409769625883578	0.433700700495846	0.388696138135709	0.568446805275376	0.547870623996956	0.495152403759067	0.697905837278214	0.465637936605609	0.472606479499983	0.425497328969267	0.401481557498215	0.522528357227675	0.285327804503993	0.506706237365106	0.679929238367235
TCGA-T2-A6X0-01	0.661398622521271	0.394671044895458	0.736774464733067	0.539999973172434	0.292030795065652	0.395442706399569	0.443760205208466	0.515288851559962	0.232759345887925	0.226166230308776	0.348556441023866	0.325111245664251	0.501086834567694	0.541520466536574	0.513719359399823	0.740256470085189	0.491655969858458	0.442714621111928	0.391392725554289	0.300618932456297	0.38151645998418	0.132935979323688	0.487554444142423	0.425799635923589
TCGA-CX-7086-01	0.59714182928818	0.292530553449435	0.667928766610557	0.334582136456893	0.317906569122674	0.350876338807789	0.503843036550943	0.404866634818303	0.148538947870244	0.403552557747583	0.471429540061367	0.285845089350445	0.478736460791677	0.553789217358089	0.376410515611972	0.714650955264568	0.501446748880786	0.413964573054358	0.325813974564177	0.307267388810552	0.436348604504037	0.224142416994569	0.453993488764155	0.495528063959437
TCGA-CV-A6JT-01	0.558785582479571	0.242428787981489	0.684551402645127	0.552200276856369	0.502569990034185	0.411638650887338	0.664505773687372	0.552997900819281	0.268081836247566	0.397571172404219	0.408693152908916	0.464394541449847	0.573750810214356	0.60687160156575	0.465546055031037	0.644560912014143	0.488172322614882	0.486569688832846	0.435175790458581	0.357422371178109	0.51431505429989	0.306314455261017	0.445747208299534	0.51513340446819
TCGA-CV-A6JY-01	0.351495061590853	0.259078621474323	0.671424433509851	0.377489440405529	0.375743375869766	0.386191069672604	0.50021084432056	0.451833070227828	0.352818412521792	0.346203726292084	0.446708545290345	0.277860906131661	0.487750092112298	0.45434451848822	0.32962295534714	0.668513117042836	0.556867016785643	0.455281244005101	0.333352402846759	0.337836667977045	0.399289518855131	0.238296517362002	0.417794262243495	0.387698691161296
TCGA-CV-7102-01	0.5044815902511	0.270709679739273	0.67434053161837	0.414268195177173	0.529788027922024	0.470496670400159	0.588415683345491	0.638229665851418	0.306554507542291	0.453303630489365	0.415936332633679	0.374316092772972	0.596421160091244	0.668338659701683	0.459070249674746	0.724190353222299	0.500471091188481	0.477180735194965	0.423238786694039	0.39977348181122	0.436097416619039	0.274599962955028	0.588066708198302	0.570127001115383
TCGA-CR-7372-01	0.526360485476216	0.346909264499496	0.66237225597366	0.373458922065123	0.458981247759804	0.405832192244676	0.575879071877979	0.557021551817486	0.417613301495228	0.418260278917009	0.449307771038558	0.361433562032473	0.580952361988306	0.618585484259659	0.45185130572355	0.695982656734213	0.534254588680605	0.502400094579853	0.4124193521199	0.352965887454058	0.467009497731975	0.29775625877262	0.491336491993568	0.576045594476516
TCGA-CV-A45R-01	0.715862812087467	0.250997205748984	0.702405089274092	0.455807368462459	0.383884439237536	0.399524801974456	0.599786644063284	0.569052504103886	0.329596907868038	0.380637508527384	0.408702156142796	0.442458190278923	0.603058606684201	0.596144151098696	0.464802811890504	0.694052804425837	0.536341843313441	0.483304611669124	0.433900611873843	0.317943500472953	0.458072353715967	0.245064575946004	0.454733311025159	0.570435261186275
TCGA-CQ-5334-01	0.797064195875879	0.318037801687508	0.692625794925847	0.586261010168471	0.564245573044444	0.390852359384651	0.580936855615855	0.591174583943521	0.305552948944833	0.471124106246802	0.328485112216772	0.4704995520799	0.556637515379671	0.69620537011035	0.593783394552523	0.73873109902929	0.540044941638879	0.547338500205043	0.433952644569709	0.478716929805051	0.502447673813077	0.377170693064035	0.546521753192389	0.696143718096172
TCGA-CV-7429-01	0.433175777889285	0.221719094397581	0.698868461545295	0.442037921305283	0.274054264090676	0.407669114592344	0.520474513516504	0.624851044063189	0.187822069445672	0.41371302784857	0.381994694790648	0.418863338637674	0.607151517470658	0.499905356966108	0.428449702557683	0.71511204054484	0.547271357341603	0.502494918541242	0.412978672814838	0.395397226636997	0.475220836641459	0.199991817458707	0.526123970989109	0.451755133892724
TCGA-CQ-A4CI-01	0.376793639062512	0.215866286872385	0.682453638561025	0.309741957602329	0.352931033045338	0.369262195134505	0.469646621491544	0.491993938059471	0.165455983461173	0.249982811281294	0.443814985170803	0.279555556559255	0.542145569637364	0.496884408271363	0.246065081539057	0.691958258947681	0.515108530261815	0.467386772215439	0.39239295642013	0.508278517136362	0.412747074652391	0.0659014581998015	0.503245516462564	0.317846959097092
TCGA-CN-6024-01	0.300819760093347	0.177519413727355	0.631683718801018	0.304552644399518	0.378256310613655	0.390771738673261	0.572147568514163	0.559606445814246	0.181005934675148	0.301068705479113	0.496619145558311	0.28511919458831	0.575070922656558	0.46359232061499	0.259155090269189	0.6467047240925	0.50782236075946	0.460659213394698	0.372005048871303	0.321636637800014	0.431268624579643	0.181534105743151	0.493358910530473	0.315195922487418
TCGA-CV-5442-01	0.277600515505359	0.23436460510332	0.631598346797478	0.288100533435384	0.298193354880478	0.34031396241199	0.385832414370433	0.373440673108226	0.131032504752578	0.294522592531929	0.336574756433961	0.338226987345931	0.470589531302613	0.32475198468508	0.255727462902447	0.683617720454926	0.531988750252842	0.391497372450943	0.338017926136612	0.376702914417512	0.359934282593447	0.51929314123903	0.456494759815819	0.403173346720092
TCGA-KU-A6H8-01	0.351613764313678	0.321000611462095	0.702368023730482	0.545013057376183	0.52554989466768	0.41823568218652	0.55408767351409	0.518766640003777	0.367768066362657	0.334237584282036	0.381819031479739	0.366557564011179	0.608650399228916	0.662358414326371	0.543967700610085	0.696541586191756	0.528831279903172	0.462960850372843	0.387484812525181	0.308565013752132	0.45239054831115	0.385901912209732	0.490724778103949	0.316983830898593
TCGA-CV-6950-01	0.542932349507602	0.240257207321606	0.669228162973821	0.420183488488374	0.372513499556588	0.419458644907412	0.539281637527478	0.582576261820454	0.196099361289172	0.346061962790835	0.422044745006456	0.357284578162456	0.583172656819569	0.511249327574946	0.42114065966778	0.682446442004197	0.532727564173531	0.49347561629222	0.435993094965992	0.381778020647588	0.454657716984306	0.325625507947268	0.559891567543623	0.420990778817669
TCGA-CV-6003-01	0.582925929330746	0.218563811042953	0.62791325455921	0.313656490178336	0.345089072658439	0.373771408091986	0.48781132360722	0.487636784377882	0.151541523753336	0.297532918758805	0.496689016441441	0.338930378104991	0.542706784806611	0.422408775143774	0.318928864252721	0.678283448920109	0.455582732458072	0.393106097807767	0.338227666619607	0.396507948252086	0.455723077002866	0.174439308178386	0.509313845524803	0.450028877495727
TCGA-BA-A6DG-01	0.352436137858276	0.181106900900295	0.712061785606227	0.480972796955359	0.587582323920495	0.419169478457074	0.589706511392653	0.665694754873195	0.224700309032027	0.56912223777849	0.413004411576973	0.378944631055035	0.596358303543511	0.758720512487317	0.463964304778089	0.68489352495969	0.50054393121851	0.550594960689814	0.425695243435906	0.372170082048317	0.512908958451232	0.262255244577012	0.44998976190869	0.513283844042836
TCGA-CV-5443-01	0.583049821565828	0.401626730763628	0.709134906299704	0.576249256285312	0.530981991894557	0.354485110384502	0.541285761026674	0.539761455864059	0.192298257421418	0.315854899666794	0.425488741007176	0.54645822071267	0.591091275147731	0.776784552641608	0.596997800557848	0.724545568352732	0.488465442464198	0.519416885962504	0.419325592101963	0.314599549096634	0.470885788547738	0.26794083996136	0.508833129871288	0.644047766115366
TCGA-HL-7533-01	0.679502865195291	0.323647584868574	0.674492834660236	0.585652633137662	0.273091987885942	0.389761552990215	0.501829071223333	0.497215497625236	0.0959329099107896	0.303209524165776	0.419852963142108	0.477275840157983	0.525540756401345	0.477155763734253	0.551605728086723	0.727442657839083	0.519560508719906	0.455374380414254	0.399880184054289	0.287335642154927	0.440345679973583	0.332939451545855	0.521525082193972	0.485848697733417
TCGA-CV-5978-01	0.559456511676342	0.318090553462391	0.659164545653562	0.379019023322706	0.607502168593239	0.404868476312507	0.634011419666226	0.838587516055686	0.338525692092625	0.4288446187536	0.361134974971566	0.373573650736555	0.558357366629189	0.67770976585681	0.426305748032444	0.721693543398635	0.479340653856119	0.484606737297887	0.399748371990932	0.357395148100179	0.470852764604524	0.118563994419742	0.463218934396314	0.640040385193766
TCGA-P3-A6SX-01	0.320339156463736	0.213232506907049	0.663508711175657	0.36600210276942	0.265638384289298	0.395455012212298	0.430945532424903	0.551179831120772	0.192477072238971	0.330166762649786	0.445541116724741	0.35241246095311	0.555909350579838	0.471730386486548	0.305229476135021	0.697281047114324	0.461120601850298	0.451864147176953	0.38873398521195	0.26514707341914	0.352319670752448	0.363231208609643	0.52770368589124	0.255085208663411
TCGA-CV-A6K1-01	0.508717722009831	0.256519780573216	0.701197279180933	0.548493410714995	0.417313751804847	0.358358554939992	0.453666138067577	0.497839144520029	0.164202097930266	0.354588548134274	0.380329673145126	0.391486672674161	0.552177958335324	0.860138075810897	0.397145414231625	0.668353801701677	0.474514124580047	0.475907418443555	0.33118973846935	0.302626633509199	0.412101518412323	0.149547647303423	0.395785252211453	0.321792688004514
TCGA-IQ-A6SH-01	0.692500047770383	0.30931535195224	0.672681005023492	0.517867430874326	0.5067899325517	0.432286019578895	0.541246485784644	0.535282274367193	0.251304991777748	0.386403317944437	0.437192578434318	0.482478506124585	0.54493080977866	0.6450958503564	0.472795754934304	0.703282042455575	0.469621437329133	0.409591850795129	0.404201272939803	0.408745085618988	0.519225366550265	0.285228335237893	0.483084761841067	0.616982531891019
TCGA-MT-A51X-01	0.410452460911036	0.311418201099526	0.663982896626641	0.388326381202011	0.375447187068144	0.41475800676646	0.539155188674078	0.508801776930929	0.302989492091264	0.407986220446619	0.423024190434464	0.351629701357709	0.537796845045005	0.491520683037836	0.391301465294504	0.694089471790203	0.520455124440483	0.449007320100716	0.397395806514336	0.414842253741355	0.428998929520036	0.208126944557367	0.498757883490435	0.41531879351325
TCGA-MT-A67A-01	0.494079448111925	0.230917538714184	0.683877145801416	0.56237378003419	0.264067706601437	0.356232052154304	0.488766456955829	0.471374340062307	0.290671169189131	0.328423471353554	0.434355384638257	0.410674057615314	0.549089832289047	0.578634979072012	0.424028761254734	0.690970751348871	0.461270234767894	0.425665164150356	0.367018823880627	0.383144970372368	0.399817163350169	0.252623706045448	0.455696789801427	0.363346145560801
TCGA-P3-A5Q6-01	0.431020185312824	0.248723864503325	0.646522159383746	0.352373552356643	0.487879012674699	0.404020415104685	0.540325776937316	0.63342431321558	0.267224489550219	0.329818923872188	0.432723295860856	0.378039457309936	0.578071348949117	0.596575715197946	0.344484267223827	0.658443879676009	0.485431367302481	0.418288099093931	0.405390306007197	0.395191777208621	0.475229616333408	0.156045760768147	0.475435503558574	0.47808054394693
TCGA-CV-7263-01	0.482783212560087	0.386987483925495	0.676605774056705	0.461589787252784	0.467274569893894	0.381667835655105	0.599826123181357	0.658369974482722	0.300884652425919	0.375454961190275	0.422757390609715	0.35781134375301	0.586955882692452	0.685662875685832	0.465690229416353	0.699224430222237	0.522222067856193	0.477611548713662	0.38465906497493	0.296947842364622	0.437843303210572	0.21078190038486	0.48727807743851	0.643122985902689
TCGA-CN-6022-01	0.489931737543015	0.299461463417424	0.65831360921926	0.392020487876029	0.389404815127342	0.425060153769593	0.661063395796933	0.641151452779898	0.308564364735701	0.468123891201923	0.449225287797181	0.337415404357737	0.606890989863243	0.62376425345065	0.404083902828682	0.714159333030518	0.529458922089823	0.580178772913925	0.44241739936504	0.362268164937916	0.507418335652217	0.320427291191889	0.528222189692314	0.706131344393083
TCGA-CV-A460-01	0.620774607730254	0.389885291644734	0.71298756467904	0.562151467259321	0.497809642048254	0.38538207640912	0.544037986615727	0.598524276265427	0.279333842579985	0.32976273080213	0.378142807966243	0.437210543772417	0.58819462148258	0.730052325894329	0.573519413703923	0.72003405019621	0.494472716348972	0.515900339485464	0.439145006640794	0.294885130959973	0.493017907200334	0.221870208041032	0.484434827031617	0.799657449901819
TCGA-CN-5355-01	0.398462458206846	0.352138508411298	0.663795438548508	0.387972552422328	0.473983066745053	0.435169234164648	0.516078379655738	0.560808777957807	0.334611809856359	0.495706096170219	0.450551819579132	0.307917518294273	0.563099489550591	0.626107029989432	0.391480573672228	0.695806535547909	0.552021963892079	0.491355919688098	0.402421897189322	0.398522417357358	0.461839931626099	0.250729623918094	0.550413431719156	0.489116254484876
TCGA-CV-A6JD-01	0.678406289747888	0.236893633108907	0.714539511100946	0.534211857170561	0.479933615118902	0.410184915535209	0.571213102184847	0.566081374557587	0.177667161972588	0.362921636916919	0.420013542680482	0.440889332755999	0.590136237452765	0.490041034697553	0.514207960721399	0.674478951218755	0.452353588730244	0.452430413829212	0.421292216275984	0.421179213523829	0.51438261663797	0.209313259545206	0.417164818465852	0.600644748133725
TCGA-CR-7389-01	0.593504597493845	0.394253916538747	0.671668597175696	0.357275098775967	0.523242637032505	0.427908494225585	0.574394481370994	0.590572702788668	0.333669564380662	0.452251264462699	0.437779396376631	0.404176708347702	0.574855936278464	0.721544347937701	0.449758086239801	0.697110039235458	0.541698991285333	0.506773778590052	0.408197815913917	0.342540128588787	0.423531779771787	0.333728197328561	0.453262159519647	0.618770440302194
TCGA-CV-5977-01	0.632731063260734	0.189963939977791	0.667567797536978	0.365737803050777	0.316513265064347	0.403978776180459	0.486843441848327	0.442774445815249	0.197566499934513	0.343270999098631	0.484191436996011	0.418288524368409	0.534675537177239	0.425799635923589	0.329764431528797	0.672774888964033	0.502372960058254	0.441144679713759	0.385830827443214	0.408665329034264	0.49643438623599	0.177933231878819	0.494805079013879	0.432827965539935
TCGA-CR-7370-01	0.591552935974536	0.307265462672197	0.700565323213092	0.393279617157937	0.390697534177959	0.407172952731685	0.505917644400029	0.541403456659097	0.224099140650604	0.336259004277772	0.466090995261726	0.362477830680108	0.538031431885886	0.468956045848517	0.383387033802338	0.711262113959386	0.512589619037	0.474152888561465	0.424206638944631	0.234389066220681	0.415295149125774	0.229412826396807	0.493939369029964	0.460694675948602
TCGA-CN-4735-01	0.643217412153759	0.330850450639513	0.685763708087393	0.525527330485431	0.465694661015722	0.453770260754931	0.565964281001787	0.675526083073864	0.211355159937143	0.287712572103383	0.490207032953217	0.383244096412922	0.570932467329253	0.699596230890166	0.515731273690024	0.715847743476626	0.577991987787537	0.540282051513184	0.46946236259769	0.422329327041017	0.43114579680323	0.217001307781452	0.494107804131488	0.523826338467354
TCGA-CX-7085-01	0.694181195486786	0.445053451633606	0.701513196917472	0.546628096500588	0.590632095596875	0.482275045205529	0.595308635994937	0.700813861297259	0.403935928499754	0.655499518761766	0.375317473098448	0.400173650844019	0.57619196327529	0.863775544647426	0.634706874446388	0.709994901372442	0.502260502753573	0.546178569438389	0.479847920496611	0.354562668507847	0.585384262967178	0.343851944307461	0.510266934587181	0.789423215548194
TCGA-CN-6023-01	0.726468439771577	0.398611034897883	0.714411314959577	0.588572016012791	0.410329485764405	0.438919393026403	0.566578135166617	0.585869296621111	0.260248678253434	0.331643350754223	0.362339962866476	0.481418723759072	0.542868493226995	0.571113433342239	0.575036531784113	0.714497890940295	0.508624757260187	0.493179388423534	0.445271036788758	0.377240538854986	0.443645208962926	0.144118310271611	0.486424356740487	0.477957239918573
TCGA-BB-A5HY-01	0.490732891465036	0.116859969863168	0.674973376156517	0.346993470931649	0.377987153833397	0.393239404114712	0.461654868937497	0.4833434308407	0.104874529369211	0.333400269067119	0.397530251256877	0.337104643642189	0.535097655309216	0.461557804147101	0.314914979010369	0.707469293501086	0.523727459685893	0.453464935956813	0.331556097315202	0.398885764882921	0.47512264574276	0.231695419626685	0.482191036286653	0.4495356613823
TCGA-CN-A6UY-01	0.632199498703037	0.353113756128253	0.717808621772723	0.639610512463201	0.417482909372626	0.406845351950057	0.507593196622458	0.533562820412427	0.0807926978753644	0.317761417420507	0.406717297851579	0.531378153369071	0.583465324263763	0.745465329438946	0.609073121880981	0.699769687471772	0.465164583123985	0.517850208406078	0.482767561488406	0.339398531227456	0.481780985920335	0.303013173096965	0.485400476305178	0.769509614968549
TCGA-BA-5555-01	0.589945013127064	0.32235995332349	0.65812455150858	0.430804606270245	0.407167714832232	0.360175167017301	0.491881603059946	0.487271762158877	0.343885835441743	0.364235712578859	0.424692414193854	0.390221608109448	0.542571930935626	0.571175085356417	0.473242877138535	0.688822994163268	0.499152874429813	0.442822619407248	0.387682754327987	0.335232659052313	0.481676217904553	0.331215389752799	0.50811198303642	0.551816352904378
TCGA-TN-A7HL-01	0.717337126657862	0.476684299252156	0.733826327303797	0.741431450662603	0.495769591389141	0.388330875309737	0.558504945031848	0.581679210100338	0.1274210484846	0.354826191129828	0.464783595564546	0.65620335728425	0.538694310060234	0.755021391636609	0.694723811974996	0.688052968632116	0.463633492292812	0.458659907704671	0.434801796742866	0.423029486058747	0.50570720077093	0.267358900347761	0.444939332793251	0.630114410911032
TCGA-CR-7402-01	0.437446228138752	0.388184816557676	0.681349236930494	0.4842858797627	0.372227587810873	0.357284229044407	0.474042189961652	0.446974742725091	0.261412277804707	0.371129409419305	0.440922817532458	0.42355035605697	0.573526627808073	0.512482367858515	0.484244480737772	0.69968479910608	0.485550452965962	0.491964880064742	0.386576216939413	0.442137748646311	0.49160212199898	0.269983311641082	0.498902072381776	0.571483345427309
TCGA-CN-A642-01	0.669117211832939	0.25211341077585	0.700133257177917	0.584095988779959	0.387242195824679	0.419647497435072	0.499137640770529	0.528846543033507	0.248226899014785	0.324576100483514	0.445881773221908	0.42338468617259	0.557823758943169	0.516921312879365	0.525240613521727	0.714039152672224	0.5217086682791	0.50867672235298	0.370936821626815	0.361966481803593	0.457538555025463	0.378961269109463	0.481680405602401	0.446576364701733
TCGA-CV-A465-01	0.446939390842635	0.251039231882816	0.637634543687252	0.28058471686234	0.288272297247591	0.411077370785567	0.515619134928279	0.44785850837346	0.253161794947617	0.328584195651761	0.375951457104483	0.270228994121767	0.495105309966981	0.448919141240515	0.274890755050213	0.687282226382706	0.544686543323017	0.438976746111987	0.38775171665465	0.591927859395894	0.430191916824729	0.128002209763014	0.469039014893017	0.340164988229697
TCGA-CV-7416-01	0.476941566110783	0.164681676697777	0.668943571755029	0.273016869895413	0.457515002799473	0.400580690189562	0.605702743075331	0.639061548470373	0.224584894917537	0.39559804222621	0.341747969342319	0.292482296166611	0.530101719024367	0.433999353809326	0.300243918252371	0.702411656522905	0.535693847035757	0.453802129725097	0.375962156889853	0.44731585054928	0.485442418095665	0.0584438282248211	0.478167128533783	0.384924350523265
TCGA-QK-A6II-01	0.433711824980976	0.278911267588995	0.667340739621148	0.471740234919949	0.393208825971556	0.362520667396938	0.536316452386041	0.499641666963056	0.223079263006478	0.416400332561556	0.436589000329292	0.423390896684953	0.505151205034684	0.674442209105351	0.36676030214553	0.614641872251706	0.480835507192174	0.479019120539937	0.370357025747461	0.416108947575523	0.472712474612292	0.338680547021591	0.444219981942279	0.213963315206373
TCGA-BA-A8YP-01	0.396541376804426	0.267472379722271	0.67188844514612	0.316851876697582	0.397593651161294	0.39395108981474	0.502865866539115	0.621079496646063	0.154059714666932	0.307018804058915	0.41050397115349	0.319624992250305	0.576586074821438	0.51390036418462	0.338407162401674	0.708126506490125	0.494211543380011	0.46951444382923	0.371151569106227	0.270633955106505	0.430948933032986	0.117145660680946	0.485350172295102	0.467291441465698
TCGA-CV-6433-01	0.752035464831188	0.351355014193872	0.734064409680259	0.671781081819749	0.390999782490792	0.376479242146607	0.486241910738134	0.523249373943994	0.124212623801592	0.303917412159483	0.497909009429834	0.450920055915596	0.55211559129601	0.560509286903542	0.655055652338556	0.755125796269106	0.539241738399984	0.518328033989926	0.441230646598542	0.385594642146399	0.496451511531911	0.326819066693827	0.545903634003253	0.77148247942226
TCGA-BB-4223-01	0.574194387776769	0.439840916085389	0.734633803662674	0.568286312804981	0.382732367332141	0.373881584273616	0.474929726809944	0.506314995012924	0.187718630433519	0.226319229629651	0.474900309726149	0.449998312353447	0.576130482733673	0.627648330343894	0.609648325172144	0.759854020260108	0.5661815688155	0.51820830632003	0.428047645348601	0.201120602927785	0.424200341726273	0.152508463332097	0.51045500408472	0.672900908750889
TCGA-CV-7253-01	0.276642026002127	0.164300718769477	0.665453613004318	0.268335862537549	0.299486738298844	0.34263019271096	0.429607277493255	0.437695412189668	0.134670359193181	0.271585433061409	0.449898622156771	0.240092702527208	0.524221392223	0.36260632139066	0.28807247510492	0.669324234313522	0.484740216376042	0.357293650304688	0.311440528134962	0.386133619732397	0.397017625561082	0.348318731795363	0.493435572021876	0.243124717912789
TCGA-CV-5976-01	0.392221755398194	0.199927752306413	0.637633687608708	0.324537565002533	0.34596943495708	0.403100377880306	0.505896207864708	0.502377795061892	0.175132311723167	0.333008243157657	0.417170852662573	0.342128755590307	0.579394205760226	0.462297628317242	0.311394303645267	0.686504784938166	0.519546567629421	0.449968461698373	0.379436049309454	0.390496578295566	0.405464119269676	0.225161942209504	0.486989735652319	0.438561602858532
TCGA-HD-7754-01	0.295329988602601	0.329953419753278	0.680847258298478	0.360816259146063	0.416100854189892	0.388058154674029	0.515434211925554	0.623982206193776	0.242294914816712	0.454247199673323	0.441998305035086	0.307124840827578	0.527805202578077	0.511310979589125	0.352413011381928	0.691501628805203	0.523404027478044	0.519373607160707	0.344345630838862	0.270227431175348	0.425778003156978	0.137435655039153	0.484091393287382	0.407365683684227
TCGA-CV-6935-01	0.340108000979491	0.295499585440044	0.65777131194625	0.346450088883497	0.400219390622262	0.46442128081088	0.553256576280368	0.574239974352941	0.295155931077456	0.338533241055359	0.42185146398061	0.359029876067993	0.592486625057627	0.54447976321714	0.348192382068191	0.663943437305436	0.49765125224394	0.45918459560509	0.437120552659279	0.378713847930598	0.399195530189014	0.256807353811693	0.46447414915916	0.491952247137086
TCGA-CV-5970-01	0.599686249966783	0.318969014754331	0.669293368903639	0.409374124164803	0.478843157109511	0.440134136464308	0.558829127179033	0.61008029194306	0.291722680048507	0.436768468796235	0.337149287986802	0.367674468649816	0.555766202810488	0.51673635683683	0.417639679252714	0.686486912540656	0.518630129747659	0.474925246530992	0.428503486073296	0.376180683965743	0.486207652069297	0.296839344239319	0.491103310932304	0.558289814393117
TCGA-CV-7238-01	0.610543430677646	0.381696703923229	0.6929393926759	0.48485737971665	0.428516784832024	0.406346456202032	0.603702385030564	0.587822142133701	0.272301592294765	0.38424427214952	0.402463984307867	0.357849641355129	0.590764494681031	0.625182249776755	0.549766272366737	0.703584013820737	0.476467694991438	0.44090801044019	0.427852956931717	0.359142977901742	0.48644844148678	0.252211268991294	0.470025340068385	0.646143934597434
TCGA-CV-7101-01	0.567873906612095	0.437308631997762	0.686794713909955	0.503068479089879	0.447036995006398	0.399786885855453	0.586903861825281	0.679111686352779	0.275952116120577	0.395552632214021	0.43983752291897	0.400222786148141	0.522340814084584	0.586403132858499	0.438983910290357	0.693281610914614	0.528324410305661	0.476803519874158	0.424767350761206	0.329450591706892	0.428447158260349	0.238270171995815	0.441677766798969	0.448056013042016
TCGA-CQ-6220-01	0.677679754630409	0.253544695163653	0.66990306624945	0.450233658481437	0.487242759965181	0.410704232107852	0.519632202420973	0.524203252041864	0.215475662644765	0.403962972100105	0.415961470033431	0.391272046958436	0.478295778408506	0.493863459576618	0.455149670290826	0.714762114354313	0.558965663519762	0.480665610742039	0.385679423653769	0.487579035132868	0.510703442519852	0.28056258684633	0.493676521773549	0.545342891415639
TCGA-P3-A6T3-01	0.324313790997092	0.205926383285625	0.662969075070858	0.243895117016218	0.293342751669834	0.350622333380354	0.45828608085199	0.462034748394416	0.0697839062024569	0.33223604356114	0.37769242783564	0.316587094446239	0.509504115222379	0.387821995189653	0.266386534797449	0.661212209266358	0.512213920207645	0.439997336770571	0.360742943991218	0.388249237545852	0.434906591917939	0.135345042483935	0.464445226246368	0.335171175081241
TCGA-CV-7415-01	0.693543388182494	0.25226580123882	0.698336791412811	0.544957708303641	0.244592307339976	0.401748289448149	0.564236285732363	0.575412826601187	0.146825053904365	0.334295092349288	0.445182797193251	0.450924368624779	0.588163242898362	0.542630202791786	0.499284147132627	0.673550448914093	0.481833121322781	0.448270838433433	0.450755140978078	0.332508527334345	0.498771083651352	0.0940152908928601	0.447512026823727	0.630361018967746
TCGA-BA-A6D8-01	0.386954125412248	0.288592893707036	0.678373155623956	0.422688227169365	0.550461089715335	0.376507867886175	0.538415637846465	0.554006222484741	0.243205994142515	0.392209600456577	0.517525877756135	0.371221356168354	0.559153571565033	0.913898632174521	0.315017264322606	0.614574490393056	0.41470896942838	0.495139353858417	0.375736953897603	0.219205672176285	0.442638910470254	0.164921367763974	0.428439844696476	0.314887662416525
TCGA-CR-7365-01	0.523329968107705	0.266541289700855	0.664373181892269	0.400893540051699	0.386546468839607	0.44982841351671	0.538653599492678	0.586233228261787	0.305088646915383	0.452517226164683	0.375191418703283	0.36055848748565	0.540933867497654	0.496576148200471	0.351352495522431	0.675295714733195	0.519890499842577	0.471348596172728	0.398985297201769	0.414727821873831	0.416585337059194	0.253538573401308	0.514158269009111	0.431286665185473
TCGA-F7-A61W-01	0.414924529256376	0.114753267681424	0.632861983034253	0.214120003572246	0.293812272115117	0.379227481882703	0.507199564657425	0.464638656384658	0.142695201132972	0.297321217420067	0.470806296197287	0.322582295441502	0.552712598265774	0.426724416136266	0.267945043567259	0.714558329014676	0.508262770673424	0.40767227100744	0.352787064524838	0.476201468712656	0.402313852891654	0.124498959806259	0.53292849059163	0.363161189518266
TCGA-QK-A8ZA-01	0.429662386063771	0.147501720929878	0.677819226210048	0.291843895596398	0.299615075777219	0.375242894332015	0.475449353282133	0.489183477990902	0.201491655332869	0.282817879084344	0.342454287930805	0.306724771478237	0.558545052190589	0.388068603246367	0.301538239760949	0.695061210444045	0.53047808678391	0.412225716913518	0.349800199907049	0.322819068579505	0.397855285964155	0.284647990560875	0.461572177803047	0.327526325323111
TCGA-CQ-5332-01	0.347547231450888	0.266045089665013	0.667539880048135	0.392070055784517	0.528201612745203	0.368442070824944	0.575618852186797	0.633326781295573	0.232764281395345	0.36488637305933	0.462167318499907	0.326847746640402	0.525624254484062	0.426601112107909	0.38461796958607	0.697008124239263	0.507002571086177	0.47479738410878	0.425172427104966	0.360157946736196	0.498440457417072	0.181856888921577	0.474189414101766	0.49700771229972
TCGA-CR-6478-01	0.786986525761779	0.446590212055645	0.676983373370585	0.634047791681151	0.633526755758473	0.446124439172023	0.584854898203391	0.678309862154195	0.210299203057415	0.504075585303226	0.389208360242924	0.401854063214835	0.557197810354126	0.804158046936848	0.63233162314532	0.756078853269647	0.525421484218004	0.487698181122283	0.422775963808343	0.471845662184283	0.576751601014845	0.30995707299803	0.527714009326074	0.747623149935192
TCGA-CV-6933-01	0.527537855498611	0.232308417119752	0.645157197485146	0.30500156754172	0.535676240545646	0.370523079191944	0.604953467007523	0.762982403244563	0.182624275732601	0.429604085367713	0.414054435268375	0.318445025389423	0.551773864959384	0.620866608784262	0.354549107967878	0.672698550514204	0.496237172895407	0.450667773872745	0.350203906819035	0.296865395845298	0.454089131504591	0.141968120282094	0.433767823976863	0.533998920806801
TCGA-CV-5434-01	0.592631848400432	0.255666540025435	0.651022457237186	0.443901406543315	0.56056224744113	0.398809278071029	0.624610603350867	0.7472180540692	0.170054445829448	0.362741552713657	0.444419629998437	0.30193747711198	0.587054699095524	0.681840450806767	0.479702977607465	0.699461462605649	0.510719515891308	0.522075276529536	0.403133738564654	0.28017481462539	0.471773802124886	0.171005932893126	0.495091784569568	0.68295018706198
TCGA-QK-A6IF-01	0.566828675890807	0.608944895546198	0.713142824504214	0.587119680285178	0.356908859450698	0.393275005449548	0.469126263090937	0.501411805638746	0.240418028129335	0.231578899504992	0.407384217114207	0.411529237050508	0.591839109220087	0.90267796559404	0.704782034116965	0.79509967715551	0.568272291647315	0.534371462403356	0.494534752101391	0.324021768602881	0.445739187178617	0.26234990925108	0.49521286651788	0.778634113066962
TCGA-CV-A45W-01	0.549091116563805	0.504514701215514	0.706530076281923	0.543201354576121	0.482450645000092	0.404167642747759	0.558289375272018	0.668729741515731	0.275524289029155	0.367882879333084	0.543015305427422	0.389263034447395	0.536032481916765	0.7473148898643	0.509451632837405	0.712804937713796	0.457053410597267	0.517723620639322	0.422931061484997	0.322627286179656	0.473307758117484	0.037844232942908	0.424314940523663	0.545157935373104
TCGA-CV-7568-01	0.441059081302673	0.249341972711305	0.693811218903505	0.416137892862403	0.282705197618533	0.42746652222281	0.515918497875552	0.562218757561312	0.193130543191238	0.320920147859885	0.35298898053892	0.300271733331787	0.541255916720813	0.373395423871892	0.453749619599861	0.732303449722597	0.533666769873756	0.427162009463671	0.418836518189022	0.324622280018755	0.430007834903203	0.137061685407295	0.515871398856081	0.465380229026166
TCGA-BA-6870-01	0.474954012544512	0.467496627239367	0.704980613722614	0.400307299199485	0.451909344357142	0.395301999870957	0.548689060794539	0.481359873801855	0.356791104489328	0.445011393014792	0.371718839442173	0.417517838708113	0.549285682728806	0.710878549484826	0.501144567342556	0.710129021499006	0.44995464701094	0.438481932494883	0.420918871280403	0.417302172966538	0.459360076980877	0.192243843662746	0.447340360889258	0.638930648938553
TCGA-BA-A6DE-01	0.579917998410093	0.255471869949115	0.667178214569618	0.404670729596052	0.375599235894349	0.390437715757225	0.402981605018472	0.433630314607109	0.19247958956289	0.372142712214602	0.525527545626574	0.265065108615123	0.535954240768732	0.488191474272199	0.395344426924411	0.696025818485237	0.459731174881005	0.400253758695533	0.324485053661121	0.466304210842556	0.494856802822218	0.301061090812138	0.474229644678507	0.292384677241385
TCGA-DQ-5625-01	0.641175041383592	0.306150176113233	0.703861433318013	0.640191932376321	0.392096988871023	0.397830410617679	0.587392528471537	0.545406239789928	0.218776930545588	0.390514119806562	0.41529484415213	0.443518384890547	0.596196849188288	0.540225774238826	0.638348189304568	0.717120650228276	0.461587235412456	0.445726319903979	0.453103225944607	0.385153694555141	0.551546697778758	0.320845756609597	0.529028180928029	0.633751879747562
TCGA-F7-A624-01	0.662496565427118	0.357391856474391	0.730531286158739	0.676582207679894	0.46585487014361	0.410146408327835	0.448209915027737	0.589207039880026	0.122049572309212	0.354525109734641	0.476102148018181	0.438718709180729	0.569427498464567	0.68011419440977	0.647396967796221	0.751690178180551	0.483006554666091	0.568315074407707	0.390324828573458	0.413332014953326	0.479149428021272	0.21137767318996	0.523790953007916	0.418154786165459
TCGA-CV-A45P-01	0.54512816512986	0.241631531666672	0.684502345884575	0.380606259592052	0.379071313851889	0.35783342336288	0.463954605926778	0.449027316874289	0.221144821908675	0.423506625091352	0.443924648317527	0.330442470128537	0.527660575185269	0.496514496186292	0.370216217885935	0.687443403829951	0.491886236340521	0.408688965253419	0.375040863742588	0.373081240556314	0.43191804964674	0.259203954104885	0.456395785477453	0.492137203179621
TCGA-CV-A6JU-01	0.480737811988859	0.24135292310639	0.6880641240313	0.415081287109153	0.44762074742979	0.393349512996351	0.527251342658402	0.482381417410978	0.230465887731651	0.335216401735273	0.545405440187629	0.316938339747048	0.591307083017357	0.728326069497332	0.342351328769119	0.650049883828781	0.396861404712674	0.462591268461981	0.361871499837505	0.341417268493105	0.381551953809004	0.417930033643244	0.453963129779434	0.395775105018675
TCGA-CN-A63V-01	0.260742609680843	0.223505919711762	0.671177305941227	0.350772771299198	0.305182267520834	0.383604386429391	0.515001599234232	0.601876182164631	0.246053525140974	0.451461476560628	0.422459791843499	0.377606914514416	0.583485735483285	0.58393705229136	0.378453388632653	0.671384280532967	0.489706802770884	0.486147178277912	0.374071210743563	0.350586471396731	0.453508856587457	0.234577825688105	0.45779120693208	0.461619456161279
TCGA-CQ-A4C6-01	0.697327289670272	0.275732897370236	0.677669043354629	0.454845555659475	0.476253537386276	0.399715883812948	0.53822500634428	0.528227838663506	0.282210458993964	0.39060274978088	0.402312405783706	0.438738809973518	0.524158130680713	0.579621411298867	0.48391847004924	0.723700428542048	0.524455000280943	0.477405156486765	0.404741704321595	0.388193400694051	0.526807583127374	0.193056181311543	0.520558644394754	0.598178667566586
TCGA-CV-5973-01	0.477855847641654	0.2440531599333	0.656507345646521	0.254526505346515	0.444224784054489	0.375855393415265	0.530483359835471	0.462944718726242	0.247981335417862	0.400290837974434	0.504758136434293	0.410121690006763	0.538169913589546	0.521730169985286	0.325585546842686	0.658727665570476	0.47149054376802	0.391593990040801	0.321295562408073	0.391570985700867	0.399347154520956	0.27160319256774	0.394725058249302	0.583012272078683
TCGA-CN-6021-01	0.489316070278122	0.431556578715005	0.691134953511995	0.419775870392707	0.46402697282293	0.40835340976279	0.528287533012692	0.545870536007317	0.271100369002697	0.515878206795906	0.399910033790949	0.322642508000545	0.56523726474654	0.681902102820946	0.470718989801599	0.671088980561217	0.482560655937326	0.484536541135902	0.38832482070707	0.346808036396153	0.409684167212938	0.329895203931087	0.455696435662224	0.442877243851025
TCGA-CV-5441-01	0.385212318644036	0.272509551068024	0.671177323724038	0.455692253918651	0.351492726315183	0.346847674399927	0.519580432743036	0.497177141135405	0.204208142982407	0.323499860343674	0.424771888848695	0.377517247227649	0.530193293170053	0.564578319839321	0.484048878545482	0.720854861936912	0.445335537967782	0.477590225077214	0.366897709658089	0.377906454755209	0.39212683747124	0.203756711086479	0.437926901888013	0.529066759672523
TCGA-CN-4728-01	0.601714123388651	0.314838932795589	0.685964560890075	0.501480548363595	0.668588246906264	0.423809239793397	0.651028633821822	0.804439704310585	0.344820329328556	0.432683644903245	0.481261523653512	0.361559011266546	0.580909550407197	0.787203743037769	0.564700489214151	0.729891238978405	0.522669808974133	0.555269751722768	0.448497728852071	0.346990503160406	0.536162946129886	0.22295114393083	0.50086994536074	0.839238043004396
TCGA-D6-6516-01	0.691453563938598	0.341985324726345	0.684537804827574	0.56691600130136	0.511524642249976	0.41428053997169	0.583078442326022	0.486344599878195	0.372185340218491	0.451042201723435	0.363146474362371	0.476723278029841	0.498321094933097	0.539239342011971	0.52356233095981	0.701103608388499	0.525776092943341	0.493752739406723	0.375434925017183	0.394727595308605	0.456286098262286	0.27204396170076	0.483672528595728	0.564639971853499
TCGA-CN-5358-01	0.649825831694281	0.471676371665685	0.706569917224232	0.607864763813143	0.728902541534079	0.504972931100067	0.666773573158873	0.722351809251757	0.435935803914786	0.576333998244671	0.370933796186659	0.439543214850046	0.591811523339058	0.836032138267116	0.660538608205332	0.742648827034087	0.528858707418708	0.560237219944466	0.448963966513721	0.383706430946153	0.553835508971679	0.336816407380034	0.543003208056081	0.869570833980202
TCGA-F7-A50J-01	0.586050279723264	0.306503667496433	0.694538242945966	0.471963256402673	0.461510997186768	0.397179970557613	0.526504770687861	0.538682892326585	0.243009816952566	0.403388649135121	0.413146210116185	0.378370572004102	0.522682301598716	0.526908939176277	0.485596693203279	0.706576458293326	0.494548847658089	0.422823159061951	0.382886003827122	0.419605933316269	0.482761610625155	0.158464026152295	0.45614522923149	0.542136986678359
TCGA-CR-7390-01	0.343519942059636	0.303565073287711	0.647073458071915	0.256856296568432	0.438453231543442	0.405215823215172	0.470123588062497	0.584051466440024	0.253694232843135	0.556804614977101	0.47279026089734	0.298346338974436	0.507953035477395	0.538437865827651	0.311665337544013	0.68462610024074	0.542745991322825	0.518340488247531	0.378178100221012	0.423746287020808	0.433853902677313	0.206060528194253	0.486216319585351	0.352248783008677
TCGA-BA-A6DJ-01	0.679281317044122	0.232645452860849	0.717883541020601	0.574778639170561	0.501712105703545	0.392782956591467	0.483391608544435	0.554044773953104	0.233314619803627	0.440906886281863	0.381767490544946	0.421375393663138	0.521050707390804	0.576107246490694	0.522995349693233	0.706162173242885	0.505402579143081	0.447759620234773	0.406245001614099	0.496865335143378	0.548802248547632	0.251153977754085	0.464201542359059	0.531532840239662
TCGA-P3-A6T2-01	0.494121006941963	0.194978246828862	0.693848863989693	0.349555230686601	0.41807902401248	0.370738544948497	0.433349882203615	0.480599047445766	0.0909715887195384	0.346928355506629	0.44837125159858	0.32609787737257	0.494383985689011	0.469387609947766	0.362211849040378	0.709999233338082	0.533401252007859	0.480632292935793	0.355696471311759	0.418237256996787	0.45106162295116	0.0460303944713384	0.517968060877125	0.455084342658362
TCGA-CV-A6K2-01	0.598331489034293	0.264406491685355	0.674426381295657	0.484678519516511	0.334334666897689	0.354011747185545	0.524055072805284	0.567101201843485	0.165475445085249	0.500493247748968	0.322573708280484	0.424154638582411	0.558381650730282	0.458721811494891	0.414116517546566	0.685386405515433	0.545394785737073	0.472658587093235	0.383429751151593	0.360389419219965	0.452111782158747	0.301231766495803	0.443066718675261	0.438684906886889
TCGA-KU-A66S-01	0.423768707484054	0.203800005076674	0.702394937891417	0.352043078790987	0.373960089146743	0.40131762418276	0.482407370406082	0.466787018615871	0.33648875907098	0.312708710744413	0.455734263409043	0.233914651913617	0.534974275207422	0.586649740915212	0.382116079245541	0.7171644866676	0.448746419804543	0.477038288747201	0.402755979305786	0.236937894218563	0.442630882939168	0.311099336802047	0.452218970005255	0.355454687745957
TCGA-CR-7364-01	0.531410571891957	0.331639413980785	0.618926961342389	0.379869877164226	0.486424038653385	0.394697079118563	0.548829069782656	0.522895623210608	0.355578985293382	0.480794245724352	0.475666913932607	0.34185218075284	0.497589708528862	0.55656355799612	0.459499502782769	0.707930733853461	0.506775624435161	0.493967281435816	0.403315921235355	0.362198884515285	0.516359621327931	0.227064778600849	0.46106100867513	0.576662114618301
TCGA-BA-5153-01	0.582588586344151	0.418013217861392	0.717474183276752	0.657571712496164	0.411275217089868	0.406913176794099	0.492331640513226	0.492331415479283	0.197930896859414	0.269200340877939	0.451013661978134	0.449541177491238	0.623810051619876	0.630977539109531	0.654363520335202	0.747483775330871	0.554606051426437	0.510068804998439	0.44476703941404	0.356882516271775	0.461254720548793	0.349709198150132	0.524862860346219	0.727401289284655
TCGA-BA-6871-01	0.489912267311266	0.290678076579663	0.728924187927999	0.603527613945366	0.437369461556796	0.423147029616367	0.432276921460456	0.623898716991257	0.257565096101959	0.420724054345358	0.465555722457721	0.348543902148793	0.624450038719452	0.755637911778393	0.471863132393246	0.708366077922876	0.486438699630093	0.520947507650321	0.397351783889261	0.251876297621017	0.444009261730196	0.075515623965043	0.458768021040676	0.64830175509368
TCGA-CV-6936-01	0.626140173752558	0.322142696502132	0.707641897480631	0.521826177345469	0.356830946635822	0.402351114212781	0.485299532499576	0.502383355935167	0.221362705266748	0.362775642438421	0.379797294233561	0.468376946128749	0.573713006906748	0.568709004789278	0.464902670736165	0.686791471747531	0.52384634985445	0.499301573220105	0.384634188672281	0.391692172206774	0.45320910785454	0.348401780190981	0.502209251504426	0.49337024346319
TCGA-CV-7438-01	0.610092447995841	0.306858088887202	0.672254929897521	0.433588410282143	0.414794187664336	0.416084445041177	0.592401796627137	0.608966097010184	0.187974060058542	0.406619760315375	0.411350464688654	0.394586864809329	0.622533259955871	0.515873228638331	0.454206300439833	0.732994909512684	0.493856242130524	0.473446266240072	0.445183589373709	0.424328885619319	0.51343933077467	0.280543936805111	0.510112867573729	0.698486494634953
TCGA-BA-6873-01	0.62836361638759	0.330243216400454	0.676909717392073	0.490381669754887	0.368911271255146	0.42235301784878	0.511117911198788	0.555780814223604	0.13997397540453	0.338438082292691	0.399881639625321	0.440475106482596	0.580746272020961	0.460201459835175	0.47689667299221	0.714165010392639	0.549905786692235	0.492256000443404	0.410988419490914	0.419309805368187	0.490459375466368	0.183956953797468	0.546217749920494	0.467291441465698
TCGA-QK-A8Z9-01	0.609961301505434	0.288920569283481	0.709838266523288	0.459214350767174	0.349940458593098	0.422277516139437	0.591353749848649	0.645824793930756	0.218147294468667	0.33953037899038	0.381301126921644	0.395254386412482	0.593940990143457	0.530669712041164	0.502379013281907	0.717989897569823	0.505435577548171	0.503211006823438	0.445689980830254	0.315389298061413	0.496639714398944	0.135501416730834	0.466235849729128	0.682395318934373
TCGA-CN-A49B-01	0.736763074544156	0.286475064293124	0.696224018094712	0.585700835773079	0.441551977022678	0.414285630670519	0.545671182005325	0.583049394868756	0.206853354706764	0.395834130000397	0.453468225140729	0.400643431208681	0.531768923768944	0.642013249647477	0.556645953063911	0.736936401131913	0.478489974835853	0.437052027765028	0.454425707860661	0.312981856673711	0.514387110830795	0.25716743710417	0.508054288035146	0.717783575072814
TCGA-BA-A6DI-01	0.499346382472463	0.291725838933517	0.678351617238605	0.313638043468341	0.290485128457984	0.382651995059539	0.496037311647396	0.459618197036115	0.260312873234377	0.347894438244545	0.495123906134589	0.297538994719966	0.514084277227454	0.547808971982778	0.334001257409996	0.698249536418518	0.522175240055596	0.436335504002606	0.394844525931377	0.34244120942559	0.45124648891629	0.253040835179115	0.434018170665157	0.355208079689243
TCGA-CQ-5330-01	0.685050801083344	0.307729759998375	0.692539367627539	0.544429774547839	0.475946638116885	0.432128934564869	0.619730509932479	0.639191635153777	0.263296687174473	0.418123800575416	0.457581970374469	0.432422788630416	0.625926073483033	0.726229901015264	0.535262412483063	0.713504965943992	0.488078158065428	0.492123878805558	0.473641180038815	0.352169822539035	0.523741441927844	0.244877969716201	0.527355724481368	0.719016615356383
TCGA-HD-A6HZ-01	0.707724693910598	0.403630638235337	0.690095290969614	0.529902906283854	0.717113932273521	0.428690625209415	0.574562321817343	0.652211062701665	0.293598757259751	0.454498337171641	0.484887626661816	0.367193131824315	0.572444615183721	0.802185182483137	0.581251137110446	0.723400961967695	0.505011044883372	0.45371667868491	0.444623526243311	0.377079698788492	0.522276087347575	0.318560085270783	0.529512237928448	0.541397162508217
TCGA-CQ-6222-01	0.663493264951023	0.305198167680838	0.698428732266097	0.602531969177676	0.688461387521528	0.423763730244913	0.660073425442338	0.72512511127078	0.278393335053592	0.443172696647712	0.440598239214676	0.448453672605765	0.581993593878034	0.714392714292998	0.606966845879435	0.698135338540378	0.495488274532236	0.450589203850247	0.455283558079058	0.310065115593511	0.486365149402353	0.47696393617097	0.473799526084376	0.669078483871824
TCGA-CN-5356-01	0.494232991998672	0.37295315651156	0.670966188115252	0.433744341045026	0.403572381105296	0.394783661948798	0.481884925020649	0.529420941169479	0.256270238219818	0.434749420698172	0.457261576897532	0.32254187922491	0.551431694168775	0.601507876332223	0.433882205513468	0.704976423068173	0.509251890525761	0.520691093820284	0.394702045863432	0.422387859129745	0.445467488596586	0.240113568539941	0.474220433522527	0.469264305919409
TCGA-F7-A50G-01	0.698908408699214	0.296785265936145	0.68430406959027	0.572461185260166	0.520824011159035	0.431531207744122	0.602391815170448	0.572332548446918	0.318381213810962	0.382122084782123	0.406551648696425	0.395718377670438	0.514093900772717	0.627586678329715	0.523858786269023	0.716974398539716	0.526553621536146	0.48805260468918	0.429543786327422	0.314616816169858	0.481474622687757	0.336442057696967	0.464604789881421	0.507611858738416
TCGA-CV-7446-01	0.50418217814446	0.217084703915576	0.69789825075926	0.367090045217531	0.324204317455283	0.455980306139203	0.521488235514067	0.564003851745815	0.200676031901651	0.258531669698431	0.500441594070924	0.257721611821839	0.514060369333316	0.364332577787657	0.398509170660733	0.740479385820278	0.561578628683636	0.449137051688884	0.398396129451105	0.254136372236956	0.447546165382169	0.113373283942221	0.424622131565477	0.358352332412345
TCGA-UF-A719-01	0.654986602845486	0.289202402289986	0.646570779884576	0.442525773135261	0.35170797044092	0.325519054775027	0.431303466324735	0.458474887367068	0.109090588732134	0.358810084886962	0.517144153688351	0.26835889859375	0.52290007233517	0.4575504232255	0.356548863628456	0.72325512899571	0.499768787809063	0.430462846257661	0.328262844345447	0.461345749107726	0.394315589723775	0.329009929229468	0.462856869751339	0.314394446303098
TCGA-CN-A63W-01	0.554941718065589	0.188636458018731	0.674432423735114	0.457023861113975	0.407158365984795	0.349846589735655	0.464793240730901	0.472815133712393	0.198721745784465	0.347193778742037	0.463034502986919	0.344271845043618	0.504934326572139	0.415750357612499	0.358105021814233	0.681026183717054	0.445939340610183	0.400652247565425	0.356072633681077	0.431649028109524	0.51823864415236	0.275908173582339	0.478708720865808	0.268217087683425
TCGA-CR-6474-01	0.515956461096374	0.325166162238687	0.690928308474275	0.491755754857274	0.529640034186748	0.481327323031455	0.605809762448445	0.646938004187858	0.413366266485068	0.599871077996459	0.423565648338761	0.410544853713185	0.585560963272425	0.722839040235448	0.498259441136874	0.688180917416243	0.498364139264646	0.516710177822397	0.435067124559514	0.428429504633056	0.527394662429402	0.292439970198657	0.504630870358584	0.646513846682505
TCGA-P3-A6T5-01	0.560713337663631	0.281538131417953	0.689849900564674	0.394656737730246	0.426778104045319	0.367485404405919	0.556302246280827	0.559373730302059	0.232089567687734	0.407432843996225	0.46833981451329	0.402625634586962	0.556970932920519	0.58313557610704	0.375418927260403	0.689258977772639	0.460295662820698	0.409168172676224	0.383193299237352	0.450065218633452	0.440304265900894	0.293765280717203	0.443653705769191	0.467168137437341
TCGA-P3-A5QE-01	0.698109962923981	0.355572769836786	0.738126803677595	0.59259849190055	0.302970922926462	0.370624203310528	0.387981987476281	0.472315326819167	0.0679019531109461	0.231118473166858	0.498247763685507	0.366292857771948	0.527215202544161	0.501076745235499	0.664284980304301	0.764573882431614	0.588993987664942	0.50477676268586	0.427496950508716	0.363487893441653	0.443586742020872	0.227683610680782	0.494301045540178	0.814022369205402
TCGA-QK-A64Z-01	0.614091560335924	0.115679207785356	0.687076686102144	0.443579536261701	0.256426294402571	0.430797365695086	0.515305284052798	0.515129118820758	0.253212717661967	0.323417357550419	0.344341427002374	0.377677030639139	0.560243188081212	0.414209057258037	0.330129506878007	0.691618851584888	0.500202786227294	0.406476374932274	0.40816096141563	0.356378118095121	0.442374766087762	0.231183179796392	0.427380302590399	0.393555632508251
TCGA-QK-AA3K-01	0.434836440488311	0.306961255727369	0.740763538839731	0.520261616736227	0.520682940068334	0.412723999614642	0.537579522991945	0.666320508748361	0.201706223266544	0.366685140338795	0.394579272103701	0.375183612414075	0.595469845229021	0.824441559601564	0.535127688977795	0.681747616687535	0.448717038272984	0.533701235838347	0.398918455235215	0.398936979061085	0.456791682911113	0.151056310106869	0.490295305380267	0.628758066599106
TCGA-CN-A63U-01	0.404881986362077	0.313651846553676	0.659447156843942	0.325046560559094	0.262772787769727	0.339337647775761	0.421413375896198	0.357686499896681	0.240701213016573	0.251708969070747	0.532655505266271	0.217017515274172	0.542289845730673	0.822900259247102	0.221816568705701	0.692286633420287	0.481122921127764	0.447503317100397	0.353040007245791	0.439126925194025	0.372150378752635	0.156289132494581	0.431406234786311	0.280177578434048
TCGA-CV-7103-01	0.341303614290227	0.271681878968799	0.657854995228225	0.331706504835837	0.467676344762217	0.393359565061539	0.612322540607062	0.617510748893442	0.370006882135642	0.283659485245423	0.461069225270993	0.334051390473	0.601457192426864	0.536773261444832	0.40544830898062	0.671654243493423	0.494605862766398	0.517448465582102	0.403082120472104	0.347298311929804	0.439984084695223	0.228065378930184	0.468477558105589	0.675490293346385
TCGA-CR-7386-01	0.709418302563799	0.307034857862683	0.697248669661353	0.589087447428049	0.523538403059691	0.449941372825738	0.672385338104144	0.713543501338754	0.397104619454013	0.48469614198921	0.382507010503765	0.420803847689543	0.595727771461224	0.660015637787589	0.612392510115484	0.718746276864554	0.525693634444389	0.5036188792313	0.464226566757565	0.373640736572841	0.540676435795089	0.289817774384893	0.473340113165356	0.803356570752528
TCGA-CR-7388-01	0.548871585385861	0.436779013854904	0.68357041841637	0.478783469606968	0.568105892599096	0.42037499251635	0.567309479229966	0.59509543191692	0.370055241646897	0.581365748115276	0.458690169180625	0.354391994129693	0.540776059687595	0.702925439655803	0.54030567132518	0.723608287929895	0.522262527275439	0.492557677759875	0.422602547003571	0.306511086594845	0.505689940235104	0.327424366356544	0.46946095292936	0.710446985385576
TCGA-CR-7391-01	0.655330953690235	0.404793673157327	0.686080118345505	0.580568061642157	0.603400079082044	0.437180129701259	0.648141470878824	0.67766684182145	0.430358852235186	0.515602133426359	0.431014871724637	0.424519765979542	0.569280832985344	0.783381318158704	0.64355769431712	0.721090220489076	0.501716775366304	0.517162412853895	0.467752470488529	0.380407577812329	0.504181340772921	0.35052857798123	0.479235027989394	0.743554116999414
TCGA-QK-A8Z7-01	0.260716577864668	0.338823143922853	0.681515783239008	0.282813083075032	0.359106914172054	0.394211454184364	0.396091995702675	0.554691882853222	0.189837300935595	0.205359842485164	0.570800463246636	0.24492743269827	0.522960890583118	0.55656355799612	0.288689588286426	0.682805674069653	0.490793294015142	0.444293888496728	0.40610344719244	0.325553025636869	0.332133489988402	0.0478273748154248	0.432429099895997	0.320374691678409
TCGA-CV-7424-01	0.507916442765366	0.339328409317612	0.70678645918574	0.469474615128604	0.34584097612801	0.366158326337313	0.503848493516067	0.571823737449993	0.20649036911642	0.261559402933976	0.377516702402074	0.318771369293639	0.5611843877181	0.60767307775007	0.461575469950191	0.688052547960608	0.512726609283277	0.50797484422913	0.381741152191122	0.255546442939138	0.422765531970685	-0.0457192985385827	0.436321822782937	0.513838712170442
TCGA-CR-7397-01	0.593155861511158	0.273897613140482	0.670818367818415	0.462845536009947	0.448611830497872	0.427008926392574	0.619579076257869	0.660169310089919	0.401786550604914	0.439642277080049	0.433788117153795	0.388374347526751	0.589905910796321	0.517167920936079	0.539909071179152	0.702792260861748	0.520103353001376	0.531436773087165	0.434393059151034	0.344986837361146	0.476072399998269	0.283112043045929	0.499257842535698	0.735354399113677
TCGA-CN-5373-01	0.693691226119993	0.375307816513093	0.688633257269825	0.505169771169479	0.538193674432534	0.45145460905707	0.610388144784597	0.607664408448412	0.363858869894417	0.483710148262655	0.370575060351736	0.478466718319724	0.569217761482684	0.581286015681686	0.54462794815506	0.710667182449915	0.505898129044711	0.477890481805587	0.450960123923847	0.343205689119024	0.507796720322818	0.301438934553291	0.481336547634492	0.792937380356366
TCGA-QK-A6VC-01	0.710733472598343	0.399424028070388	0.708811676624995	0.558041687736365	0.478931254849326	0.367574059229333	0.536572180488018	0.539831359082402	0.184448447325421	0.374339759412062	0.39799974236258	0.373589694075177	0.501838969289323	0.644540982228794	0.553783515256197	0.73682498111211	0.462098817419582	0.401024733697205	0.409601200357101	0.335466739378781	0.458634688411021	0.176197250687862	0.430187856747382	0.730360585965221
TCGA-UF-A7JO-01	0.78573139560973	0.260967094278854	0.704860430362659	0.621739827474452	0.694343385424752	0.42390044040036	0.669628263770975	0.69917733540973	0.167572576051293	0.4153098239311	0.439124405390762	0.403030091704802	0.549669608808841	0.750335838559045	0.592533884917381	0.749072055937794	0.492797503870677	0.448388304092926	0.428555596049387	0.399064933605306	0.525708745989912	0.30055170339679	0.533414939591315	0.674688817162065
TCGA-CN-6011-01	0.608320137345207	0.190659829164561	0.678242600043989	0.530905684554831	0.255502249421949	0.441224019447372	0.46143961867509	0.486015116941079	0.182101019010148	0.385188769925382	0.390815574619427	0.429160645811579	0.57389344626363	0.43905481897196	0.382515329988746	0.69285510033659	0.51380801127119	0.487282971684252	0.364947729567427	0.411685990124475	0.461605856469508	0.318345348210636	0.430747066511855	0.305084992162149
TCGA-CR-6492-01	0.631576255559392	0.403186912649575	0.669724928230153	0.451790983123584	0.412337529340745	0.407664257252832	0.54061862530625	0.535340821322352	0.369959415935943	0.475065111434701	0.383935122500445	0.381442357806635	0.552676249402885	0.570435261186275	0.439451173500082	0.7008000902541	0.53199006912566	0.484309747239517	0.420907119101464	0.417142756127899	0.48028004742397	0.404458939414768	0.463477462254281	0.513345496057014
TCGA-CV-7091-01	0.538245413173541	0.271103878160143	0.694375445990199	0.419771122675169	0.402018162899089	0.405912872670654	0.531893728129756	0.538407274425638	0.250522127425899	0.392686355650154	0.363983154924006	0.385212463205786	0.538600980605387	0.544233155160426	0.469456000462923	0.700941648431421	0.534039877793193	0.457782382793704	0.410344705882052	0.377418064306882	0.481160387357103	0.355497548762918	0.450067795470586	0.587451217099533
TCGA-CV-7242-01	0.617055615673301	0.442687699328251	0.701631723806628	0.553579396246045	0.418995772743295	0.384707821681733	0.506575522807489	0.483623130979089	0.320460668458196	0.370364412509895	0.586924678956812	0.344971461252781	0.52308619090512	0.476354287549933	0.558593572403092	0.704494376021572	0.482053888574027	0.42204771419188	0.439675476375155	0.343163196273422	0.480776371979604	0.245966583210175	0.419142867175032	0.562852063442324
TCGA-CN-5366-01	0.57506583865097	0.255482140187744	0.669282698035547	0.478781367222412	0.414437125186047	0.410454344747945	0.554643783942249	0.539582800929747	0.193420905526967	0.403101092647081	0.379733844202189	0.389988032025318	0.528597103678961	0.580546191511544	0.470565882143589	0.691054864729688	0.499127351387665	0.497490802813523	0.413250534238226	0.29446879050999	0.449782806339317	0.21763152659744	0.503636166104084	0.514516884326405
TCGA-CN-A498-01	0.552472783745121	0.375452075067061	0.674189169848922	0.425066273945953	0.352578020679633	0.392621944150794	0.53590969937667	0.512979911954839	0.27688289606257	0.363307934399308	0.383032666500339	0.398358324461283	0.550246996982631	0.433382833667541	0.457307947619547	0.707827103434373	0.496847802519323	0.410371618314926	0.463011884497099	0.348354167442069	0.495471668677776	0.263943311430933	0.468601662109363	0.447562796928589
TCGA-CN-A6V6-01	0.697565222929655	0.40111430154988	0.715206825809636	0.612137279957047	0.338859382186182	0.390601144485362	0.456452917056618	0.491592649851628	0.247394464342756	0.324055680314549	0.503823820975859	0.470590395759992	0.572152937732474	0.644972546328043	0.621732689634571	0.733578885174685	0.506341332284592	0.503647840100612	0.454991259752617	0.391011139123139	0.471049327821546	0.328167233198504	0.512086036024022	0.639177256995267
TCGA-CV-7254-01	0.604188250567412	0.513862123131733	0.691385404580371	0.608047799976023	0.695550198691323	0.400753071986848	0.686972873897395	0.692075305011111	0.377782351045723	0.425444833455653	0.405468881745041	0.388995818660521	0.569447205520026	0.861864332207894	0.592198533869064	0.711727671382904	0.479386084157617	0.490151306663177	0.476437846085145	0.350252139213089	0.500806005265489	0.418955927451072	0.49647115974666	0.592075118162918
TCGA-CR-6471-01	0.570590979445681	0.40182874897824	0.710507567780372	0.538056959020777	0.532816956866394	0.413758970462116	0.606096892607285	0.592644609171765	0.287225379685693	0.438173799936044	0.390385926385079	0.449350460766852	0.557288429146611	0.563160323513216	0.631654652104367	0.741478846304956	0.526561721893322	0.478460972411594	0.436012856906675	0.3757136318337	0.506493649859848	0.429607381682715	0.539024064013276	0.770742655252118
TCGA-DQ-5624-01	0.557977226580837	0.300608670037632	0.684191978418897	0.37350009496839	0.493314582059948	0.418429460102679	0.622534051824526	0.575034906675752	0.349109275826001	0.395987712509016	0.428352007894643	0.371138114776837	0.569287563712426	0.487205042045344	0.456951855336175	0.702588659462589	0.452727059044334	0.455139052931931	0.420967981015609	0.384748389714703	0.514452070119266	0.288751778274731	0.464912290255631	0.702863787641625
TCGA-CR-7367-01	0.420428280873597	0.402651944198837	0.684011688056132	0.429878929929962	0.452323592828005	0.428064586813775	0.557235727026573	0.66719854467327	0.335383980571447	0.449561212056001	0.318823280103356	0.34241613908829	0.535317944477667	0.565934664151247	0.471325140758842	0.699622985021766	0.533425162625869	0.551333645194761	0.403432914907543	0.36525970815388	0.464421268001313	0.197501301080018	0.483086084571355	0.51914078538979
TCGA-BA-5151-01	0.66030234841683	0.36364812323618	0.650258924759279	0.372997856090857	0.563399482472629	0.433663287993053	0.52972121775639	0.598145003527251	0.374227617291608	0.621762303092594	0.327313009156819	0.355305547314982	0.513658084597353	0.646945410781754	0.494299856446279	0.708815548242128	0.549197055524958	0.52654116127721	0.4039207796904	0.413922204181498	0.513965046930035	0.372196276048115	0.468811298378574	0.549658532408132
TCGA-CR-6484-01	0.720449858670732	0.432521501718995	0.697704656948679	0.544181222377607	0.490034744219124	0.388813741364149	0.619752169671423	0.691553271183431	0.297651640847543	0.519062727933508	0.366130889770341	0.440427593721613	0.52757501844849	0.6193253084298	0.555151670678869	0.693341394895906	0.482185730808916	0.484504488712181	0.389668706662561	0.338110873443856	0.496919971879826	0.455205978540235	0.471724727264817	0.659460769659983
TCGA-F7-8298-01	0.475147108552588	0.246984291401689	0.666874980768237	0.461568118086569	0.439383480362651	0.420916519105133	0.5254230889822	0.600135335501942	0.188244432349664	0.329160019759125	0.409895356536632	0.406934360055831	0.600166060927701	0.571791605498202	0.39000649421701	0.720807900360837	0.543454194406274	0.517954966277987	0.410322288692015	0.359994386164691	0.490748696277624	0.208774096831745	0.533378349424839	0.418031482137102
TCGA-CV-7180-01	0.449792794542523	0.294989522143819	0.685852401269511	0.415802910652706	0.27516312182591	0.367567302849168	0.50140602240283	0.400702464530012	0.264525512512397	0.365238964660173	0.440973924736365	0.414964180621877	0.499655134552241	0.414270709272216	0.456011225915673	0.698880508890662	0.526873065716725	0.418437286916312	0.369204041367408	0.469440381087027	0.386528101226054	0.326436190958968	0.501754400704909	0.411188108563292
TCGA-CV-7252-01	0.548981502286622	0.29392984005762	0.692509118721845	0.397751805954179	0.417518102367173	0.403409978029517	0.558964143313362	0.533636639312388	0.198579987977853	0.459385844019681	0.429696994217718	0.407007570524895	0.542498448177959	0.664269626765904	0.435318084330736	0.695356759213029	0.500518090424538	0.434826090257246	0.384612757040087	0.441247418489028	0.472584486230608	0.135780203314828	0.501951214244416	0.479560192287213
TCGA-CR-6487-01	0.764891830078723	0.519134600186419	0.735220675613601	0.709133277231826	0.566634752036059	0.441860074261464	0.547125072019721	0.564597137900709	0.285188947149264	0.325447849167085	0.37768102284972	0.487149863817865	0.518482219764781	0.723393908363055	0.750361218256044	0.780546749295835	0.545597842010933	0.542952001734563	0.458866792558934	0.302633524427731	0.528622147473452	0.328288797284235	0.538864601422961	0.82980528483509
TCGA-P3-A5Q5-01	0.567855877596987	0.436411213589322	0.741905885461851	0.69674366870134	0.631937097592238	0.393310426721704	0.61187023047771	0.693487560978606	0.204714044502799	0.330924989994787	0.419889443681585	0.567054769091672	0.53349383298679	0.768399878713336	0.696055215560603	0.760146752234374	0.510306811418139	0.508701787858069	0.458137761983889	0.342260352652457	0.485288617870058	0.362715726319465	0.467641347384286	0.750767402658294
TCGA-CV-A6JZ-01	0.740695371975001	0.321757879814573	0.737681599323031	0.646627938453932	0.523107479294401	0.389658634843658	0.609371176374831	0.650167313237016	0.161757749027448	0.382395692610998	0.381862600236836	0.475813124666415	0.576758209328101	0.616612619805948	0.634896550378019	0.733274784785631	0.509181451297175	0.490376976160563	0.414030612048245	0.37968950055075	0.519810296994539	0.30640138365231	0.49380776719505	0.689608604593254
TCGA-T2-A6X2-01	0.594669116764057	0.237983762161414	0.70902215538393	0.544075972037376	0.408277805147362	0.383411053077025	0.508657729088589	0.5418529037542	0.132035332935956	0.340144532317426	0.417601651851476	0.46446999063855	0.542240128656763	0.512420715844337	0.493276744191007	0.688316065679643	0.55302218450098	0.473341610905202	0.396211740502879	0.438676650747664	0.481579334225325	0.212579430147537	0.435918050003744	0.538499517841829
TCGA-CV-A45Y-01	0.630752804832643	0.443643043594841	0.70738577901667	0.559891355163473	0.636847926577217	0.415516535101535	0.638608733517087	0.67327861975283	0.326154128306874	0.369074922870816	0.433622868342606	0.424912289076399	0.597427673893491	0.71513253846314	0.589066995723328	0.724494015385208	0.499757772639856	0.498761659879016	0.452834279503032	0.332880452286382	0.531506115021175	0.326634933453485	0.451929130521071	0.812481068850941
TCGA-CV-5966-01	0.705538529749927	0.175662986100595	0.664068004253565	0.524521146203428	0.436666003572203	0.392255566040157	0.517600325661811	0.568612624881409	0.117808311849948	0.385499707268768	0.431563705909393	0.441076507968663	0.555678006734164	0.626785202145395	0.446652329213317	0.72333225638872	0.466534915956429	0.443469793936801	0.369056930226514	0.44777284922373	0.522780757459696	0.168379506775724	0.527326414261302	0.670496480197929
TCGA-D6-A6ES-01	0.403660178833032	0.307456307053416	0.662960923790533	0.417924674739159	0.547873252648556	0.335394687080895	0.575074172535672	0.569786138803625	0.301214575775876	0.44144791277413	0.41388357434741	0.453347466665784	0.513249568812273	0.776722900627429	0.378878325506152	0.600202633771322	0.461273981388488	0.467240438145571	0.391913277235112	0.2953661472043	0.377609424640397	0.420042928713041	0.427482101184763	0.248796703217208
TCGA-CV-7430-01	0.489765492506351	0.221398044753456	0.684161315385682	0.353741314805974	0.283041877805173	0.385690984430579	0.471858915591005	0.492932933375851	0.247072815616495	0.37749217138801	0.444639632283128	0.33223503045929	0.549231953902603	0.468894393834339	0.309574782231815	0.668185078614064	0.531090724229824	0.433339703374085	0.380481791245614	0.327711830805383	0.386696906283422	0.197959039275767	0.468071797700581	0.361866497220518
TCGA-CR-7369-01	0.47157409654898	0.364828865426748	0.675625494513437	0.440694975444356	0.393328733388522	0.39470179700194	0.552874926166705	0.556614593477434	0.355248572298301	0.422329858823772	0.394560765188716	0.376706215981018	0.512895439756348	0.509214811107057	0.475283328945694	0.717816086961702	0.547294316259403	0.47553134050095	0.399780602275812	0.275501766385081	0.474407594338303	0.276576828926249	0.504856569594804	0.510386199376447
TCGA-UF-A718-01	0.539490667216458	0.329717421214059	0.683419629498488	0.487602018498127	0.459095662518864	0.357231013901629	0.534391199091144	0.549613982622358	0.246999003233347	0.375255512508595	0.292134524016951	0.42175270190361	0.559770547723549	0.508721594993629	0.519791427738915	0.711709681574735	0.544784605075	0.469972521784071	0.431947874608623	0.400777166722275	0.467733393330078	0.339624324599447	0.465620669455666	0.534985353033656
TCGA-QK-A6IJ-01	0.641286272761323	0.329993933923971	0.652964068250096	0.487683482851237	0.466051155769092	0.348424103949009	0.552596516043937	0.481729665774945	0.226953712233241	0.469981757508484	0.514499139879172	0.43810912897647	0.51938651631262	0.745650285481481	0.469952812429873	0.666847900821821	0.471207917553263	0.49100710195096	0.35286421467132	0.392900268769686	0.460465753282112	0.347037549741827	0.442662554353573	0.626538594088681
TCGA-HD-A4C1-01	0.528768313994386	0.260047702186969	0.68474165684113	0.36065928518724	0.33685916442718	0.366571506563697	0.468469053375668	0.525022651683673	0.127702689472358	0.458320716872017	0.331855279303728	0.315168004252514	0.510858242348106	0.512790627929408	0.357322039368014	0.697747728032543	0.508108572505447	0.482791562304443	0.346222731009566	0.380126214983947	0.449831021041446	0.212139968220034	0.45600322505625	0.354098343434031
TCGA-QK-A6V9-01	0.712274324182733	0.413119381172366	0.722956287064016	0.614337615191406	0.373457776380895	0.362308448424925	0.478781856253185	0.478432464986203	0.0798708482660274	0.239610375530184	0.436149512560874	0.42267318411894	0.52943807651379	0.670989696311357	0.560186039734069	0.764715453920887	0.536110208459824	0.439260792827625	0.407376749723939	0.272677806919529	0.424453991336107	0.216583653631351	0.525366148590712	0.622592865181259
TCGA-D6-A6EO-01	0.596240501169125	0.257639365928756	0.645003069380505	0.334896614063699	0.439744661534114	0.324623147639498	0.443231414210759	0.515297474891057	0.222895232126096	0.383624796169476	0.50510888621638	0.281929415250017	0.542473298627821	0.611372198600778	0.297157175498237	0.699108083350322	0.488838201159442	0.488191961270644	0.330861468923661	0.422548646826024	0.416875170362418	0.187980268502912	0.475776708426612	0.312914797962814
TCGA-F7-A620-01	0.709064462630223	0.393573540822666	0.698863343042476	0.620308215153409	0.42909353306924	0.39764786802924	0.529810845014843	0.527403990687189	0.274121792125418	0.396626820896619	0.421175929380259	0.506027981690787	0.545730600215912	0.691704773075322	0.556668547316497	0.727148268690029	0.486212631237267	0.481231403610964	0.428577794434253	0.426969882522368	0.53932017235585	0.177481797345473	0.48230856046736	0.600336488062832
TCGA-CR-6482-01	0.716920583020457	0.578710215668141	0.69428370867445	0.569332311203241	0.487832798029344	0.398229811001196	0.622738710303456	0.62004541681914	0.343045333344225	0.350670412675809	0.458051412539214	0.343261808566651	0.562567959549437	0.703788567854302	0.668081976990259	0.76410763158511	0.539060168644366	0.560837634664263	0.522924122422611	0.363341061044787	0.506348240784364	0.370464388841556	0.537186137900634	0.825674599885133
TCGA-D6-6825-01	0.683435891699009	0.34900935380439	0.701556234667681	0.602294695109982	0.528340605341348	0.457109857422325	0.61062325296876	0.626288660575881	0.321801008327087	0.470433144155936	0.347168947655287	0.462034164116061	0.525395071971119	0.597747103467337	0.642595513686259	0.77566297701601	0.574541639480434	0.529448648500936	0.487567746740084	0.368163611381926	0.528173163195927	0.362957156312588	0.547635986782495	0.77789428889682
TCGA-CN-A641-01	0.456639009610948	0.257248771597369	0.643040117784687	0.291942931225788	0.348745275633153	0.357436820733769	0.461194176224661	0.461852064664525	0.253603468414871	0.408959330914626	0.450441555564123	0.280000182109353	0.503072704921901	0.550891572691701	0.299642392666649	0.67832659770324	0.467384938614818	0.441892851564661	0.328076037561656	0.40028849935098	0.442177650249833	0.204913651405099	0.472236093690643	0.359277112625022
TCGA-TN-A7HI-01	0.569016173125495	0.484273551326492	0.713744421367644	0.620683683537115	0.524735760938234	0.337999218578968	0.477013407316194	0.567248267710805	0.176205983437139	0.298366059224907	0.560765105247763	0.405524293767552	0.535586610949455	0.781161845648279	0.561021183090255	0.667100850880182	0.427127425103968	0.520704115216279	0.396991019820069	0.282577001095535	0.509226298291215	0.179019265167973	0.497111624270218	0.669140135886003
TCGA-CV-5971-01	0.617028815335757	0.355247131885681	0.688379778822074	0.575778922003725	0.661755265467622	0.463657776792748	0.615594664977276	0.66945118410236	0.477926066890892	0.465214265405525	0.377757764199978	0.376403807675903	0.652624299501302	0.877770551865938	0.609941488358313	0.717648052629226	0.520983631899792	0.553437970761494	0.428946471101574	0.409528977803473	0.520579137458159	0.499086518189851	0.524181930894068	0.615749491607449
TCGA-CQ-6219-01	0.682854423683084	0.305469472728624	0.705173024295411	0.610381198295439	0.40423369744035	0.432410634259541	0.614954590934444	0.662986047406067	0.288410112257281	0.400594381629619	0.357143341963437	0.452244161986865	0.576375224961545	0.572469777654165	0.608227150799345	0.732662161144225	0.495402973436297	0.446836597127592	0.453569175027253	0.449242803138078	0.520027532301873	0.303745672944044	0.536543984087736	0.636587872399772
TCGA-CQ-5333-01	0.728671618683704	0.335111823997684	0.711531766813527	0.625431963939673	0.432391360809977	0.455749516522704	0.619384066304018	0.63102436797956	0.22165647888192	0.412680312309622	0.460219605021033	0.44632809513952	0.654100169793696	0.674997077232957	0.592067386366473	0.710479612107243	0.49256090964373	0.516091375312093	0.464629776063002	0.45850457751014	0.488906308130275	0.360848529767406	0.515680633963738	0.843553683996889
TCGA-CN-4737-01	0.430393565963777	0.215239691310897	0.663027806171353	0.326390389899361	0.487381326362527	0.442674691601156	0.585647747314926	0.667032674000721	0.315911342393887	0.421232233354702	0.444760394491281	0.293758419611299	0.600625799806873	0.605022041140396	0.328511999380886	0.690396929326999	0.555853131486408	0.516181949339225	0.371871311387785	0.356745607949765	0.426746741194282	0.201226018258529	0.453383798797961	0.447809404985302
TCGA-CV-A45U-01	0.527337189626894	0.254878439551063	0.696346413304019	0.526614895397521	0.2310232756642	0.407660532420556	0.493164240484221	0.478705759911914	0.261032191251643	0.204076442683808	0.49030856445115	0.360501900273821	0.53840632851364	0.331410402216355	0.498730076678423	0.7054256406163	0.512496334395851	0.462185618459791	0.431525373896868	0.291643006092731	0.442003667216562	0.0714168563675396	0.470641882719135	0.48936286254159
TCGA-CV-6948-01	0.423970558151286	0.312320679621581	0.681302622797784	0.50428757846967	0.408143723216696	0.410778142264419	0.571383072531961	0.593225559782462	0.143169110969047	0.280405563826385	0.388200669975137	0.344251111269697	0.555476952802004	0.652494092057816	0.504621970262041	0.724738404698313	0.475539295280203	0.390722509445478	0.392903300634862	0.21959655713611	0.382606142174029	0.0687538766166546	0.465274488115993	0.449967225481549
TCGA-CQ-6229-01	0.695913169812838	0.308750658023501	0.669787117625136	0.513311262412379	0.438068959849863	0.429465615168579	0.541926012800615	0.543131397209334	0.289501285478013	0.380662735019354	0.346241310142455	0.413094078824032	0.555538087683134	0.564331711782607	0.496197285289484	0.718767651704903	0.529473347989994	0.46900815921434	0.4147334544077	0.41289664326574	0.499151353183191	0.248321664956624	0.514597346812354	0.470065782103729
TCGA-CR-7385-01	0.704212181945059	0.477798738224134	0.720251671851913	0.581444104715802	0.496184788051644	0.395778222662597	0.582024119554758	0.561721914357663	0.192692347097143	0.408607196470817	0.36532194034322	0.383686666637839	0.496290690370776	0.529498323771773	0.604481230695015	0.744921395716875	0.566542551718486	0.485411458887813	0.417609702459976	0.316171147376034	0.452761593154272	0.334578338389532	0.526047984612162	0.695157285869316
TCGA-CR-7368-01	0.625183118371336	0.34307945040945	0.707443993325461	0.49647187266648	0.422182182073814	0.409926060865582	0.542656225825084	0.556995350868893	0.324100652315267	0.390496863206529	0.33865586051244	0.338747279873221	0.525293450894801	0.470250738146265	0.498341441573366	0.73917525837282	0.53643199157685	0.46031578131668	0.387023101126085	0.31821035000339	0.452994352211089	0.325901850734934	0.534802649936852	0.5895473855816
TCGA-CN-A499-01	0.745307303830822	0.315625210066282	0.681118038577252	0.599998292654521	0.408925821281207	0.381548722145582	0.449229251211589	0.544264368626093	0.127786053488274	0.412333921963052	0.407949383319779	0.373467393602811	0.496812596657165	0.542198638692537	0.561532284925576	0.774751985915047	0.505489974306867	0.450394843373838	0.406432234332647	0.396317059850801	0.525050384649987	0.193602103463067	0.515801599991214	0.671791172495677
TCGA-BB-4217-01	0.568323964307586	0.618218561269917	0.73546080579092	0.540310521487461	0.443567918187267	0.379409367336964	0.51038310756279	0.520783332946806	0.264750037737517	0.333892868456177	0.452525005673844	0.339928772464732	0.534917874489644	0.795773373008576	0.714360841981663	0.757671475343375	0.566800798564341	0.50560735798277	0.499945290395586	0.273171144015463	0.435304086604506	0.257640384287933	0.467080554850482	0.672099432566569
TCGA-HD-8634-01	0.615589651619673	0.251001353778449	0.653301526052171	0.340547045490727	0.370832692020648	0.390561115428791	0.503170534374959	0.479433447169785	0.259042773298761	0.400655451662601	0.387653948480955	0.379610460649649	0.501753444256325	0.580361235469009	0.38951608281324	0.703293067408699	0.510497193830112	0.444669961835918	0.370132963833721	0.418351920335386	0.453315638482521	0.280219564915895	0.475250396488155	0.426786068150445
TCGA-CN-5361-01	0.591475514056207	0.209020846049496	0.681413307013433	0.501548350195768	0.34439088867608	0.424661553790813	0.547830781044687	0.597407944498265	0.305232092740184	0.359909525356503	0.311132349634231	0.394023983024648	0.620634609549258	0.623086081294687	0.405433390329498	0.715230084191093	0.49600851792318	0.456877516888723	0.426258179133313	0.41988776935579	0.463448060075056	0.297177011527265	0.464159647004668	0.482087924868531
TCGA-F7-A61V-01	0.410119755344722	0.33835835551655	0.669219404502839	0.364670670182341	0.340513695963084	0.351324651766304	0.503096625610281	0.428688498408531	0.224692878501485	0.279588330284165	0.425201177768022	0.350446842711232	0.545608838026236	0.523949642495711	0.434629117431456	0.717653868590012	0.525457092735037	0.436080461222542	0.414974266144737	0.35898738346963	0.442736607688837	0.228284503673303	0.51894614765007	0.395158584876891
TCGA-P3-A6T4-01	0.554042311814459	0.232956270929233	0.673791950721593	0.336677983375502	0.341720430855916	0.416564937020852	0.519577351699538	0.547519275050181	0.277380737104464	0.384578509640474	0.373745310020212	0.300943375517671	0.494698650550769	0.462544236373956	0.337693865737699	0.702579577886963	0.497505572100772	0.428362037710139	0.356975402537654	0.348089993316071	0.38460830837272	0.328042535170622	0.386447284916131	0.459461635665033
TCGA-UF-A7JH-01	0.557231257818032	0.284547447170981	0.676490783816241	0.520687282148819	0.428380294086872	0.409850244156153	0.561225585689391	0.58653619360568	0.167352128480421	0.362818463669772	0.531706106326294	0.358817184068963	0.578454360833069	0.685662875685832	0.446849290337342	0.698030564292674	0.480633563154523	0.449857574015847	0.421464466309752	0.28244458214159	0.496835875406846	0.3221332023658	0.474700049466627	0.529806583842665
TCGA-CV-6940-01	0.412226860567529	0.243690925941388	0.656573421333747	0.426397415628202	0.333907907875811	0.40252696720676	0.582788162857434	0.543646352365542	0.24542245885187	0.367632835464056	0.400749662699781	0.366390838616355	0.578754719905019	0.421175734860204	0.397650118388926	0.691979339933202	0.518831724898452	0.419317498948269	0.414982496682382	0.342776757425147	0.412556883784407	0.335598349606017	0.515424199080697	0.462297628317242
TCGA-BA-A4IG-01	0.523796104705776	0.440888588280609	0.685959908547023	0.441776731222982	0.366242726329544	0.361725120915517	0.473429066323201	0.49082630182248	0.167281908298179	0.300940993108625	0.387576396051338	0.316852302812566	0.502916077588739	0.531162928154591	0.520095174889977	0.739498349796837	0.544323217950644	0.439439026688593	0.386566042277449	0.283182730616083	0.439351363937544	0.200848156737814	0.494544097164467	0.489054602470698
TCGA-D6-6517-01	0.510741954186368	0.393838944519247	0.63849539537349	0.310969766620606	0.568811480469171	0.404172515109044	0.596830824778966	0.558272665278672	0.244976000360581	0.406075681624859	0.315239485588321	0.375969288011374	0.574848816495099	0.561064155031148	0.467139003557293	0.719787811565598	0.53450179761434	0.495402261432504	0.394518957583489	0.434077753396075	0.467465578735739	0.267459770582351	0.526997828961558	0.708165860860973
TCGA-CN-6017-01	0.729469776986787	0.459288567368088	0.722060910465419	0.711324740415595	0.621676749771396	0.468428003503054	0.642051420442109	0.643311298093906	0.350501794692651	0.487159335942181	0.473715313380474	0.478867984243905	0.641350472318195	0.820125918609071	0.694950815908439	0.722389191896409	0.531031766008486	0.571553062973814	0.464729458423113	0.388942486106176	0.577930844308805	0.36438713639027	0.493725723653393	0.838128306749183
TCGA-BA-A4IF-01	0.504371106377775	0.344676384869577	0.649390482644028	0.33793115067807	0.27744313786356	0.376193491023983	0.442708946268204	0.476877099464519	0.186280408825071	0.307344010956292	0.462274261091649	0.288744325427482	0.525206596830672	0.394665368763463	0.274606600940836	0.714863641950545	0.539311809160476	0.469420427290144	0.387022911252939	0.563536363521767	0.472134760926488	0.188729959787809	0.500389001081761	0.246022362579177
TCGA-CR-7374-01	0.559256531148463	0.411081393660299	0.695185814237137	0.406516673914364	0.445723289272923	0.419142546557977	0.520554331457289	0.519979087718086	0.297664188372339	0.327228719329474	0.414522068582679	0.315777884577411	0.515626136761578	0.482827749038672	0.502695257592221	0.743926350674194	0.516628982122481	0.457718719243151	0.423455390005667	0.304610365480383	0.423683224114116	0.178767585378987	0.504810089113442	0.741088036432275
TCGA-CN-5364-01	0.596751314924664	0.226696994996816	0.65600079617563	0.484732869111162	0.42607315003562	0.402312669872393	0.62371155848983	0.592293032726243	0.229659127753502	0.386041337269247	0.415053238636407	0.37906616623971	0.59382720623348	0.571113433342239	0.438845602841711	0.706653189763801	0.559666156582979	0.47761377279229	0.375795221362365	0.444777126008551	0.453897986850194	0.22075259145897	0.575370916653392	0.454036258417328
TCGA-F7-A622-01	0.489768774220978	0.123928316821912	0.654530270254204	0.347749063743066	0.275217315142918	0.373185476829788	0.448174568704522	0.495353197177641	0.189416632964	0.367821004301908	0.542247030247626	0.339976333322273	0.533501797549378	0.584430268404788	0.302440536302317	0.666584723256549	0.510643029405949	0.431089213795637	0.364430612160841	0.424373693889443	0.398083468682184	0.173428070919667	0.472832932470635	0.232520571474092
TCGA-BA-5557-01	0.602752713090862	0.272761920253931	0.692041736470674	0.541452808844521	0.586164416853553	0.455090433547267	0.646624605223632	0.80613055233998	0.336484797887482	0.71867328449498	0.441247392443984	0.444101426797057	0.538128391249088	0.704775000081157	0.501960853091794	0.666229420675411	0.483370543946392	0.508309776414931	0.416704175832439	0.385904457228154	0.557961805991727	0.296479859609997	0.46537334253652	0.605700213296359
TCGA-CV-7095-01	0.587720667968857	0.312869356064229	0.640562161009643	0.387855719886589	0.418120862486377	0.418816472117954	0.598222269855405	0.536765734653818	0.158915810050692	0.347533747142058	0.417226894608679	0.397623737434382	0.572028653420851	0.441767507595813	0.389596665284601	0.68544272964587	0.473181945782299	0.447774290088799	0.39382965742346	0.399131681296832	0.46316939182252	0.274824802515405	0.513690202409764	0.545404543429817
TCGA-HD-8635-01	0.460341458435634	0.330143399524862	0.671145512570779	0.421684752689889	0.507785816825495	0.449249838972757	0.559127803921182	0.564280567636911	0.260259072751676	0.434714945418788	0.476393040238738	0.399980038411386	0.580851522853102	0.506070558383955	0.442824532989892	0.685954198312711	0.49486172292384	0.467698705355998	0.446831930686635	0.413622017849285	0.428463081549614	0.330108407135446	0.50048856720705	0.396021713075389
TCGA-MT-A67D-01	0.573643973359543	0.434307700289015	0.671166437390379	0.441348015774677	0.476008029809148	0.407359169786044	0.57228463057708	0.625423363965169	0.341878303777027	0.471583080293185	0.360883626068362	0.337912099352794	0.540663682787914	0.718153487157885	0.482946577015566	0.704202233406721	0.478720043781113	0.512327305562881	0.402596093478127	0.371535152313127	0.52100339755432	0.370864833910555	0.486351734614723	0.512482367858515
TCGA-BB-A5HU-01	0.479240868883235	0.240725565446693	0.680810242710414	0.301213948987539	0.475884091810035	0.38551646491702	0.561842709174208	0.59538582164777	0.246773395846443	0.452397069046033	0.393554951843095	0.375700444288636	0.555606111090827	0.421977211044524	0.353308326896324	0.720595336051005	0.517741209529882	0.480421346446498	0.39880038023476	0.362812802192248	0.481281398002555	0.214524192207431	0.482015848134833	0.547562363926064
TCGA-D6-6824-01	0.668303136374528	0.404305997842531	0.698127916815198	0.537414017164169	0.531871326493868	0.459795701594347	0.608150677802961	0.678307062293627	0.436478505036432	0.538812849655177	0.513459379545286	0.423272284509413	0.572099941252254	0.741951164630773	0.556854492638644	0.717078394815195	0.535928295799687	0.541884162867217	0.471292945368287	0.376248946595834	0.47394621010299	0.37047651826067	0.49961589715525	0.541767074593288
TCGA-CV-7432-01	0.545071528299991	0.170847467002147	0.67641362837156	0.344824261524275	0.353421068259351	0.37406042451195	0.473225641810218	0.495057132404796	0.269082456410506	0.403154047945872	0.364080849958333	0.376183304855247	0.525331160718795	0.47888202013125	0.326280999014876	0.702536633092984	0.529150283938445	0.420750558883756	0.369842295569444	0.481931994707494	0.434939069287624	0.228934576256672	0.496756164130227	0.421114082846026
TCGA-CN-6012-01	0.628918061274967	0.366406910531624	0.700211925356574	0.519316579200029	0.504917803736068	0.398662067213253	0.567402440229813	0.623806036112128	0.237268298060155	0.448209289127053	0.527075272050991	0.405962187725702	0.568692460260585	0.715317494505675	0.488037806957673	0.698724931411751	0.540195861812505	0.539156251436342	0.417725562359754	0.321211749536049	0.437384952588833	0.388884544236925	0.452487877358013	0.653603828313029
TCGA-MT-A51W-01	0.689679518871318	0.26633278273647	0.682194560956102	0.494977832140714	0.406921932790577	0.374812714635449	0.525589069314821	0.502844633219847	0.244102261241011	0.437946703396555	0.402445595608469	0.401972982103572	0.516995369153971	0.517167920936079	0.442780004685351	0.684452131266352	0.488865190209045	0.416707639821978	0.383714373822479	0.395925511743461	0.484215141930675	0.235376324632764	0.46845133256225	0.313038101991171
TCGA-CN-6994-01	0.577205805582796	0.231222651640822	0.665211398792622	0.420113751250018	0.426344328961639	0.412292822773144	0.601669273194809	0.605886607304432	0.249044833220594	0.358479025399585	0.379448370097196	0.373451342530154	0.541458360040299	0.419079566378136	0.376398966144003	0.679247866656148	0.542408055007211	0.459361270433548	0.377692829712222	0.274334178667078	0.459467879226209	0.197180837870983	0.461191183139823	0.496267888129578
TCGA-CR-6480-01	0.681992197061494	0.345514603504127	0.668720207241652	0.463309203506955	0.384565620246128	0.389640773818573	0.504166839727945	0.467572201137052	0.17118438616492	0.336115008539478	0.442204705672875	0.349474335481337	0.543946316113937	0.431779881298901	0.481104547579177	0.7180173133025	0.532426769291698	0.469015902711954	0.382653211669604	0.351228727129811	0.426891419829883	0.373729425612242	0.500642935303977	0.490719206853516
TCGA-IQ-A61O-01	0.360301513471216	0.267183117934235	0.668598467392525	0.390497810593753	0.36435809636064	0.416935565262801	0.548903304514431	0.673688261571051	0.301180499998243	0.43589673053369	0.434507890658049	0.341550468063825	0.639323596874346	0.737450567595745	0.405089406440249	0.675736986059246	0.481721083367743	0.514382059656715	0.384273757004518	0.354591659789843	0.50154479784571	0.171213384431711	0.49000003702053	0.551631396861843
TCGA-CV-6934-01	0.577853537388571	0.318954349893253	0.711884505401717	0.592889564547918	0.586961142715277	0.419888562014242	0.623721714523308	0.72924796148111	0.389521934471772	0.443554267599162	0.442621825008966	0.408374032434298	0.635515848822136	0.72918919769583	0.586355987254076	0.697245201024053	0.491466905187964	0.496367025416722	0.453459942351023	0.351951959530994	0.56875680328313	0.21216719982001	0.50796211308511	0.708905685031115
TCGA-P3-A6T8-01	0.446637317288663	0.118944124882346	0.654260892123839	0.342207158403217	0.478386871436453	0.449482347912269	0.536359047273045	0.550138308372636	0.24972634945252	0.425424008847936	0.491418443852449	0.379154511127348	0.60553821361222	0.677586461828453	0.295040114838501	0.700812458099131	0.527168700222225	0.49006154460897	0.38316444848632	0.470759199487214	0.505807611859096	0.2422670215756	0.488228141545848	0.375244984297246
TCGA-UF-A7JJ-01	0.646378402934965	0.399908304067975	0.723202555563139	0.594675069395451	0.581317345213088	0.435036725652733	0.647241048472041	0.711008078285958	0.282287358631792	0.458643499279766	0.473280797078422	0.453829043716076	0.582766841081276	0.611988718742563	0.591518314927978	0.726701844324291	0.503461699210769	0.524502301960872	0.447028850137133	0.327540633475601	0.504655806007891	0.249273883592198	0.419763070569184	0.627956590414786
TCGA-CR-7404-01	0.631745039951355	0.429965661189082	0.677496789000008	0.574472470583813	0.525755636627705	0.374490602912008	0.539686778798228	0.596184354465138	0.280188844339465	0.346023735642382	0.382169719903836	0.39278804120491	0.531813478897807	0.725366772816766	0.596584840706998	0.734816940438905	0.564334989603648	0.505962802915016	0.409269140556666	0.292617598745928	0.473570625599576	0.294008300073287	0.503396354172689	0.650028011490678
TCGA-D6-6827-01	0.438477937601422	0.333734287436114	0.643488766427307	0.342374870887962	0.347272504467878	0.374766422784086	0.478735404742222	0.547498277456439	0.290737571503807	0.258815918688983	0.339566317511568	0.226449303357594	0.593928921014524	0.468092917650018	0.341322790922348	0.711295187949281	0.48028318110529	0.511599902436693	0.396432085504574	0.405118573485328	0.396753131994916	0.1175589056963	0.479863541258757	0.29700857830477
TCGA-CN-6019-01	0.429046784162918	0.345420402268465	0.692967928527402	0.559805841695282	0.602774652946149	0.437941362119497	0.669148570210024	0.799417904647458	0.406921019333909	0.478902825887027	0.480735849131829	0.346267958967724	0.602587472570892	0.77024943913869	0.534024927892513	0.685864847797268	0.508137859946833	0.521407845078368	0.464518427807667	0.3174764794401	0.516265859627521	0.293922286541038	0.41196675698034	0.718030183129528
TCGA-CV-A6JE-01	0.542902090182803	0.284959058916198	0.738256531170145	0.646362660058174	0.409299444714598	0.378667241508693	0.535326367642939	0.554913472129846	0.174297729446767	0.337478421587532	0.417057822059817	0.486303395909127	0.524053030502965	0.74891784223294	0.50505930959503	0.649494477372013	0.410504419541495	0.445326692290713	0.402473903132998	0.295972321053046	0.498546596792483	0.287461183778918	0.445499963540699	0.505022474142921
TCGA-CN-4726-01	0.42863909856123	0.231936512810929	0.657704033222295	0.403553587232572	0.536339168415764	0.461294608635031	0.60324934486132	0.66398760442049	0.357820550909028	0.607903716699445	0.377078791187658	0.342071858006875	0.515281035322903	0.558474770435653	0.401738069222202	0.694215696268009	0.49446175367502	0.484319159926884	0.421316759364321	0.437040679607547	0.494775968430553	0.177753644490274	0.466661089374173	0.337822211690915
TCGA-H7-7774-01	0.654908516309397	0.287535672107995	0.692552153621017	0.500230213780952	0.507097060324842	0.392895016898031	0.617115713828553	0.508103748615771	0.33161300680337	0.369752969653916	0.440153698669503	0.333356561901012	0.517788909789634	0.446884624772625	0.533800990859415	0.693539808303472	0.491844756948356	0.417965629097844	0.413284015887272	0.308743421060717	0.419047279635431	0.275277263862882	0.452011379082188	0.619880176557407
TCGA-CQ-5324-01	0.625724145281294	0.27257929242624	0.67822055231743	0.505408977640676	0.431689215123363	0.409462046529462	0.523854614439054	0.574621419814003	0.329684799516916	0.402007490752773	0.498246982280877	0.446727398703309	0.565989128962612	0.45274156611958	0.462886774340453	0.680363672063928	0.540676815980778	0.496296548746175	0.428538305934797	0.3840984174442	0.508815385776692	0.300307999389629	0.491941443060174	0.497315972370612
TCGA-P3-A5QF-01	0.518413927251062	0.243372053662694	0.688823901361773	0.452095556286566	0.433618102935611	0.363567893028033	0.492561357198811	0.49868505266567	0.152990313702994	0.309210045855767	0.421816046597842	0.308605190372664	0.493928815210003	0.552617829088698	0.376130126598467	0.718411068593496	0.467131806741323	0.445377061232138	0.340718593376114	0.21612181320645	0.436788793630467	0.210899282181006	0.473780596927514	0.460633023934424
TCGA-CV-7434-01	0.640920886918589	0.168819949282253	0.698109659564931	0.494141499898374	0.33186003834441	0.418425373713372	0.499284173463573	0.558307146314417	0.120943389659954	0.418148357320829	0.410649721427681	0.478979153359102	0.528768931700294	0.49096581491023	0.405566372368222	0.703503757015507	0.503539591703612	0.449637602116224	0.398950932199612	0.409034681744559	0.498161844741424	0.108495420795454	0.486680150564668	0.417784874080389
TCGA-BA-A4IH-01	0.592761626593625	0.347924710115566	0.717002019982401	0.442069886364528	0.276383739108673	0.396126773235782	0.456815066025955	0.567012294840166	0.195593104224755	0.272473333985945	0.512476475736898	0.29664261689197	0.560571625864958	0.691211556961894	0.472819592991937	0.753710187790582	0.50962894118577	0.519671901558315	0.417328207850655	0.368662170180411	0.476628814798429	0.237835259283867	0.53372443445149	0.475737767408148
TCGA-UP-A6WW-01	0.520209369652046	0.321982328701039	0.671547443973301	0.455818737445051	0.462717929005989	0.347865587388907	0.569821161906703	0.572051866851821	0.243385552913408	0.309645144619788	0.375146279583784	0.360240283440627	0.56163505887598	0.715440798534032	0.487473086392253	0.692584967246458	0.477967925394382	0.465958487986504	0.384496907375479	0.22494323535492	0.393445379870872	0.278776055049306	0.480732676521545	0.700952575202092
TCGA-BA-7269-01	0.396607749324871	0.301389540542395	0.678641494644562	0.50564220277673	0.336613330982008	0.393118443689434	0.580210428364718	0.558165002963545	0.318452247596502	0.376638095180313	0.40662738621153	0.40593683919994	0.543319753135816	0.828079028438093	0.419957566625665	0.59720869378975	0.468039047186339	0.440125799239318	0.415216471468087	0.33311487757012	0.479499912169594	0.254853713045059	0.446206507844338	0.372347339630858
TCGA-CV-A6JN-01	0.599818376763874	0.305242388214345	0.704477209497708	0.508132441149944	0.422774746351952	0.40208972982171	0.566884041236606	0.462064812411384	0.23706848918121	0.428112635551064	0.456688138861075	0.458831708270159	0.533784686918886	0.719201571398919	0.483357849246511	0.678829278494761	0.479724982237604	0.48106443266118	0.397901479743303	0.379500772298043	0.477403140540272	0.287432271730648	0.478226233074462	0.489116254484876
TCGA-UF-A71B-01	0.525678137969125	0.304590430276048	0.67469493829665	0.383490443429039	0.444073495682902	0.390197740291061	0.572287608046214	0.583584620031222	0.244864098042458	0.505134859729766	0.501974810145093	0.396935642000771	0.539985565583973	0.591458598021133	0.392107919118876	0.704553773382973	0.494265399797226	0.461754060433556	0.393147295795051	0.363727731846573	0.475554293993126	0.171579661735944	0.475365846417385	0.479190280202143
TCGA-BA-A6DB-01	0.671277284262727	0.423539064727573	0.710921041057996	0.653988406740779	0.621812554118897	0.414671604918038	0.648495663620993	0.618712647092042	0.390572733646859	0.39758133350212	0.427840649986052	0.473064161670932	0.568568020589932	0.751198966757544	0.669826205478991	0.720787392695293	0.466481496546193	0.468053274072499	0.483477871643714	0.397147656252355	0.501535560696356	0.295911283449279	0.47446985342798	0.750335838559045
TCGA-BA-5556-01	0.770794436835158	0.422850308326133	0.705286844768733	0.648848968421942	0.549121692967082	0.413997721516198	0.557450719578515	0.562284084225437	0.296729017532468	0.447542092257495	0.466083824557545	0.50634694650433	0.537946022854933	0.721729303980236	0.649574640719	0.723374836575049	0.512328507096675	0.499804795827093	0.455160389018386	0.484235465898126	0.52528134084901	0.33592938013427	0.49895614932175	0.755021391636609
TCGA-CV-7421-01	0.491315676084957	0.240681490182104	0.688805091210655	0.380648949870762	0.3309162763887	0.381286675083379	0.505579964718857	0.612880581401291	0.303443805415974	0.350575004211468	0.502534344387643	0.300419581862848	0.636930057179034	0.696267022124529	0.365871181670523	0.651613037375148	0.461670364666822	0.482277927326818	0.420468536722813	0.363769432779518	0.462180832219794	0.144882531721036	0.436198930126868	0.326909805181327
TCGA-IQ-A61J-01	0.503403155617095	0.242557420454008	0.683652977683974	0.459957705109741	0.403169106438444	0.418450473534121	0.654870383494681	0.57852850164717	0.356941137611342	0.358784095286005	0.416430850661711	0.388518813001028	0.568270591942548	0.542383594735072	0.481461910759606	0.697168685919401	0.536568135860979	0.48110687689297	0.435195284883396	0.279766883061275	0.431538399101146	0.292811054622462	0.469486270571549	0.602371004530722
TCGA-CN-A49C-01	0.619668172557875	0.388333285696822	0.681229568930699	0.431401942806257	0.312000453840732	0.342298015590401	0.539507369480201	0.463122236389897	0.180688963013251	0.330008554759146	0.402851780550634	0.385261645871681	0.533465748183476	0.511557587645838	0.4431538018238	0.714790595248025	0.502218077345906	0.454243705822584	0.380602359542046	0.301687793018882	0.422945167221439	0.274115911356171	0.501747628928622	0.490657554839338
TCGA-CR-6488-01	0.341372691028339	0.255005786584267	0.678743339214301	0.414897669273985	0.42798964372774	0.434464150604371	0.625971520201108	0.714090864659597	0.399018651367576	0.47171221155958	0.429630424361465	0.348068448952812	0.587092241066227	0.580792799568258	0.502850655399101	0.699965293962015	0.51737248756483	0.464913704260233	0.41951654829825	0.416137360464476	0.474231741179471	0.33569516686156	0.492022404120888	0.597870407495694
TCGA-CV-7245-01	0.501517013789046	0.212880196584857	0.680982644659267	0.400874143199982	0.438980492293441	0.389590984178672	0.508114949967166	0.540086563125889	0.285208649148647	0.357803415434161	0.513184434850597	0.329327169956061	0.528568220940922	0.432766313525756	0.364807791180023	0.685849647830786	0.498939372280611	0.422872283743479	0.376036591656703	0.382385531128453	0.480953563885419	0.237718236041225	0.509260104145634	0.454036258417328
TCGA-HD-A633-01	0.40571879059819	0.18468221355927	0.664915549845476	0.337809852251567	0.271047476367402	0.382725428796993	0.48147154200143	0.521807668450356	0.191431610481927	0.452131532480066	0.425637754657121	0.311019786570937	0.552978281586112	0.477094111720075	0.282515163968074	0.671530218618498	0.481510896572549	0.462245276299486	0.321260895065116	0.402413867895781	0.392325458353831	0.155282616491769	0.503124636306724	0.323210684330619
TCGA-CN-4741-01	0.513804762590918	0.252447501177209	0.669008676565685	0.410174361076317	0.314967763796444	0.403575339259508	0.508897366361974	0.508710360882666	0.207669014545025	0.285940930738139	0.379689879866933	0.351099264212339	0.524502800721939	0.38270487801284	0.412498628664411	0.694410234488156	0.543875243248364	0.470937090338933	0.349539278353788	0.281096319564582	0.402257586643198	0.24743998554585	0.507024561185645	0.465503533054523
TCGA-MT-A7BN-01	0.417048288182795	0.315024944206935	0.697542700805529	0.571191641100106	0.601425481502079	0.339180672834149	0.5626202600073	0.642959101214406	0.320515752224467	0.326158160695853	0.494451682921637	0.369473289777182	0.583607323751027	0.896389460147836	0.539408913077706	0.636881146172041	0.380701353632012	0.453521481633655	0.428097124204467	0.212831241146118	0.481727350619159	0.370202594636689	0.457722919357256	0.467414745494055
TCGA-DQ-7591-01	0.731607472952852	0.412118527856703	0.73190341589236	0.53928107291391	0.490555033901398	0.299592185421894	0.467907281451545	0.361836391324933	0.0886201177261836	0.194632973571691	0.332208794598139	0.369828736757997	0.543412418290092	0.838313262791719	0.62671727186602	0.776610065268887	0.540808823322928	0.469665776006698	0.420763109689184	0.149591546840004	0.420473603628535	0.140980847049481	0.501630591545928	0.825427991828419
TCGA-CR-7373-01	0.775053333475094	0.315019132834474	0.690953871927713	0.542190621123413	0.472841308205231	0.414387063319121	0.502154945063386	0.572566498024459	0.212878828103492	0.439662084068128	0.455208198618414	0.440615458246286	0.548620304184447	0.609214378104532	0.564986515154433	0.739264988174732	0.55580992387974	0.514075946242048	0.403477745124976	0.484540882296384	0.534739551466467	0.201678382498416	0.522620807474256	0.789854779647443
TCGA-CN-6995-01	0.709177109230363	0.287000389140922	0.677972997214422	0.623847174655991	0.427564420843813	0.385528495038297	0.599243949358004	0.570270220132323	0.150900800057644	0.360474676029296	0.436941094431447	0.501844332859976	0.565188080766764	0.558351466407296	0.573053135709539	0.709973726655623	0.527747354799272	0.463726942803092	0.4581743474413	0.392362164057925	0.523492119726565	0.262294139469122	0.50516396710837	0.666982315389756
TCGA-IQ-7630-01	0.558898112570633	0.164735383445285	0.690023070961023	0.449195244368231	0.39333140582437	0.385528697725689	0.535382471395754	0.552935591848164	0.180432599951588	0.367860364854194	0.383044541509475	0.349053845619509	0.55325467505392	0.470990562316406	0.438279328767392	0.711898163458918	0.532251398998012	0.473365208593731	0.387114213905438	0.393112515220528	0.474616837145952	0.205236504057718	0.467398140992115	0.619078700373087
TCGA-HD-7832-01	0.710308865354766	0.211096629484465	0.652675926907048	0.435040945250743	0.359612925375011	0.371973748148419	0.479615184827245	0.546118181992641	0.144232874477323	0.340645863780559	0.422875181280006	0.416028439552639	0.523780792840028	0.418771306307244	0.418638667247053	0.728501773850721	0.54341578398312	0.45255162895968	0.352174399286217	0.357707574290668	0.500226327594419	0.146156506139739	0.522077047794167	0.587636173142068
TCGA-D6-8568-01	0.492996581154823	0.291152964115936	0.676030554425674	0.436826800510524	0.492507456723139	0.444171243306863	0.512931999649914	0.576031350006551	0.328447665953742	0.596630969960515	0.452720487424873	0.360110869679077	0.591650745980462	0.770496047195404	0.379883112717059	0.691533487780666	0.544222275679956	0.493269257263706	0.431634589002389	0.406226787192638	0.545192776336601	0.341533102870527	0.531731629750036	0.474936291223828
TCGA-MZ-A6I9-01	0.432891829513479	0.451842342354384	0.679723872835424	0.412756736858265	0.37942496308502	0.381461563833806	0.485657872305442	0.440711173727467	0.29370635297135	0.296713074638348	0.479679054013734	0.3315817727923	0.553992080965677	0.685724527700011	0.416289819871822	0.693269848501046	0.472609098877736	0.459610024241616	0.409416342858664	0.232187031074675	0.426335621708663	0.320218153699309	0.457896174170924	0.334801262996171
TCGA-P3-A6T6-01	0.388286601029575	0.249953654797617	0.650070441402635	0.292682348853585	0.273302624913154	0.3369812743175	0.364353824656449	0.367257390185327	0.138264094510461	0.26975596663883	0.482109959257861	0.291308026503325	0.512923853710543	0.600336488062832	0.205251046962539	0.679750637485849	0.478392668390555	0.435381039244624	0.316705168244466	0.265172257728961	0.337747405870728	0.278733887514361	0.433958125847316	0.393617284522429
TCGA-CR-7383-01	0.587439256187773	0.352693098202717	0.68921890765525	0.525128803164217	0.489183144166151	0.417760292235965	0.644058780690198	0.626541026779465	0.37693070761245	0.441729667165147	0.378487715753598	0.405730262667124	0.580416848068091	0.674010645006102	0.544861479821387	0.729145107027725	0.48427781752821	0.478156105287175	0.41998999374591	0.319471446144842	0.498027346568324	0.321013652999006	0.554035501135061	0.64349289798776
TCGA-UF-A7JA-01	0.421148196242379	0.169160358498364	0.667985423451345	0.348396427560411	0.271606912877491	0.464589592575533	0.524761792401006	0.572419052610849	0.180805213500085	0.319868032885274	0.396585945501856	0.327669325538929	0.567715184119014	0.477032459705896	0.343397909573878	0.685482494432709	0.472347056775942	0.434356650077436	0.397462666890802	0.373695518036284	0.452346688035285	0.186641970115461	0.41880155512714	0.260017369797689
TCGA-CN-5367-01	0.54763268516515	0.268031403981463	0.652501203849892	0.353975294789131	0.406082000718755	0.407262498815855	0.608158633730817	0.574739158888425	0.235840202291611	0.352732349979449	0.435993296000332	0.344165818845183	0.582434174284054	0.462297628317242	0.345517217782004	0.690070600189845	0.486919219054838	0.402774333503734	0.371199622431852	0.319090162832298	0.421448063661128	0.277124838761731	0.532631697320801	0.422470427157952
TCGA-CR-6491-01	0.571742560362169	0.272792527882942	0.672669117575628	0.408445416470863	0.36367466615714	0.341951390253383	0.505328075361203	0.444328411715217	0.220123461795388	0.34633316267863	0.472989484136535	0.394845794042544	0.49698598493919	0.421607298959454	0.446599830607572	0.670590114679622	0.500542686714618	0.428825370103302	0.337813269183768	0.341927681839309	0.453638886817324	0.179813087465074	0.48438088240785	0.49176729109455
TCGA-UF-A71A-01	0.31544576950856	0.209014545106292	0.659744373880382	0.324890987903703	0.443044694277907	0.386553484201297	0.595979514664605	0.627523775717724	0.263343321621705	0.268756173028317	0.447683363031501	0.312696423988681	0.601897736718483	0.536958217487367	0.231284583977332	0.65707080940462	0.462733598913787	0.473457956376188	0.358666068000569	0.260121503884819	0.368463738208963	0.323847160893745	0.475797925831657	0.201078044243073
TCGA-HD-8224-01	0.439087040588091	0.201229984037833	0.685029175622383	0.387425762293725	0.38482598544554	0.423400052405312	0.519138249380112	0.60291901880118	0.285534751662348	0.27425495254118	0.495988571703727	0.323227366465563	0.63056297054353	0.521175301857679	0.396932935333156	0.690536605015522	0.512502709945089	0.438489014937767	0.366084702858773	0.364055353141715	0.397862714825568	0.359192654703143	0.443029027767592	0.347008361803507
TCGA-CN-4723-01	0.601452901743912	0.32746310311191	0.679147032360118	0.468548992047406	0.420221934269369	0.44180732407833	0.558919918052169	0.55945529559536	0.286543636023722	0.399789896487513	0.439598639773559	0.309773934715683	0.567453372778808	0.571668301469845	0.429908295205528	0.701595013239581	0.568735339720892	0.528674195350414	0.414091759367473	0.316360860225492	0.48092422893533	0.0859307751988751	0.487675325340586	0.611125590544064
