# Supplementary material for: Immune-related miRNA signature identifies prognosis and immune landscape in head and neck squamous cell carcinomas
Source: Biosci Rep. 2020 Nov 17;40(11):BSR20201820. doi: 10.1042/BSR20201820 (PMC7670576; doi:10.1042/BSR20201820)
Supplement: Supplementary Data S1-S7 [file BSR-2020-1820_supp1.zip › BSR-2020-1820_suppSD2.csv]

ID	HR	CI_down	CI_up	log_rank_p	weight	weight_HR	colr
aDC	0.76	0.58	0.99	0.038	1.420216403	-24	green
B cells	0.58	0.45	0.76	9.00E-05	4.045757491	-42	green
CD8 T cells	0.73	0.56	0.95	0.0189	1.723538196	-27	green
Cytotoxic cells	0.74	0.57	0.97	0.0253	1.596879479	-26	green
DC	0.79	0.6	1.03	0.0743	1.129011186	-21	green
Eosinophils	1.11	0.85	1.44	0.459	0.338187314	11	black
iDC	1.04	0.79	1.35	0.792	0.101274818	4	black
Macrophages	1.29	0.99	1.68	0.0628	1.202040356	29	black
Mast cells	0.74	0.57	0.97	0.0257	1.590066877	-26	green
Neutrophils	1.02	0.78	1.33	0.876	0.057495894	2	black
NK CD56bright cells	1.05	0.81	1.38	0.698	0.156144577	5	black
NK CD56dim cells	0.78	0.6	1.02	0.0619	1.208309351	-22	green
NK cells	1.34	1.03	1.76	0.0292	1.534617149	34	black
pDC	0.82	0.63	1.07	0.139	0.8569852	-18	green
T cells	0.58	0.45	0.76	6.00E-05	4.22184875	-42	green
T helper cells	0.76	0.58	0.99	0.0392	1.406713933	-24	green
Tcm	0.67	0.51	0.87	0.00277	2.557520231	-33	green
Tem	0.74	0.56	0.96	0.0248	1.605548319	-26	green
TFH	0.75	0.57	0.98	0.01	2	-25	green
Tgd	1.07	0.82	1.39	0.628	0.202040356	7	black
Th1 cells	0.92	0.7	1.2	0.533	0.273272791	-8	green
Th17 cells	0.93	0.71	1.22	0.595	0.225483034	-7	green
Th2 cells	0.84	0.65	1.1	0.209	0.679853714	-16	green
TReg	0.7	0.54	0.92	0.00833	2.079354999	-30	green
