# Supplementary material for: Immune-related miRNA signature identifies prognosis and immune landscape in head and neck squamous cell carcinomas
Source: Biosci Rep. 2020 Nov 17;40(11):BSR20201820. doi: 10.1042/BSR20201820 (PMC7670576; doi:10.1042/BSR20201820)
Supplement: Supplementary Data S1-S7 [file BSR-2020-1820_supp1.zip › BSR-2020-1820_suppSD3.csv]

from	to	pvalue	cor	weight	color
B cells	aDC	0	0.439332995	Inf	#FB9A99
Eosinophils	aDC	5.46173E-09	0.259529126	8.262669626	#FB9A99
iDC	aDC	9.5809E-13	0.315327952	12.01859358	#FB9A99
Macrophages	aDC	7.75475E-09	0.256983762	8.110432023	#FB9A99
Neutrophils	aDC	4.98834E-11	0.291335176	10.30204406	#FB9A99
pDC	aDC	3.40513E-12	0.306356252	11.46786625	#FB9A99
Tem	aDC	1.64776E-06	0.214174644	5.783105492	#FB9A99
Th17 cells	aDC	3.15424E-10	0.279316591	9.501104726	#FB9A99
Th2 cells	aDC	2.77087E-13	0.322398252	12.55738458	#FB9A99
TReg	aDC	2.80633E-62	0.656695257	61.55186058	#FB9A99
Eosinophils	B cells	5.34391E-06	0.203555805	5.272141161	#FB9A99
iDC	B cells	6.58399E-12	0.303912884	11.18151109	#FB9A99
Macrophages	B cells	1.96946E-09	0.266788853	8.705653806	#FB9A99
Neutrophils	B cells	7.01503E-06	0.201020992	5.153970769	#FB9A99
pDC	B cells	4.86192E-37	0.529447318	36.3131919	#FB9A99
Th1 cells	B cells	4.94245E-16	0.354581065	15.30605747	#FB9A99
Th17 cells	B cells	1.8064E-09	0.267394262	8.743186568	#FB9A99
TReg	B cells	4.05519E-47	0.587224109	46.39198826	#FB9A99
DC	CD8 T cells	3.90059E-12	0.307065647	11.4088692	#FB9A99
iDC	CD8 T cells	2.56847E-06	0.210230928	5.590325764	#FB9A99
Macrophages	CD8 T cells	7.57097E-10	0.273405645	9.120848387	#FB9A99
NK cells	CD8 T cells	4.73938E-05	0.182259895	4.324278492	#FB9A99
pDC	CD8 T cells	3.12857E-24	0.435066578	23.5046539	#FB9A99
Tem	CD8 T cells	7.37225E-12	0.303226648	11.13239969	#FB9A99
Tgd	CD8 T cells	3.28355E-05	-0.186005724	4.483656426	#C6DBEF
TReg	CD8 T cells	8.37177E-39	0.540408705	38.07718272	#FB9A99
Eosinophils	Cytotoxic cells	3.13789E-08	0.246557933	7.503362481	#FB9A99
Macrophages	Cytotoxic cells	2.23337E-15	0.34763768	14.65103864	#FB9A99
Neutrophils	Cytotoxic cells	7.88676E-05	0.176936241	4.1031013	#FB9A99
NK cells	Cytotoxic cells	5.42667E-06	0.203413461	5.265466596	#FB9A99
pDC	Cytotoxic cells	7.02509E-37	0.52843394	36.15334789	#FB9A99
Tem	Cytotoxic cells	6.77658E-16	0.353180125	15.16898911	#FB9A99
Th17 cells	Cytotoxic cells	8.94644E-12	0.302047883	11.0483498	#FB9A99
Th2 cells	Cytotoxic cells	2.53675E-06	0.210342314	5.595721631	#FB9A99
TReg	Cytotoxic cells	2.89886E-68	0.67982631	67.53777324	#FB9A99
NK cells	DC	6.59038E-07	0.222094428	6.181089223	#FB9A99
pDC	DC	7.47183E-48	0.591020009	47.12657316	#FB9A99
T helper cells	DC	3.84017E-13	0.320559331	12.41564976	#FB9A99
Th17 cells	DC	1.23932E-11	0.300050492	10.90681669	#FB9A99
Th2 cells	DC	9.71686E-06	0.19794388	5.012473966	#FB9A99
TReg	DC	1.53111E-52	0.614122393	51.81499239	#FB9A99
NK CD56dim cells	Eosinophils	1.04382E-07	0.237210532	6.981374848	#FB9A99
pDC	Eosinophils	2.05863E-08	0.248919992	7.686421944	#FB9A99
T cells	Eosinophils	3.21137E-13	0.321568777	12.493309	#FB9A99
T helper cells	Eosinophils	3.4023E-09	0.262924471	8.468227176	#FB9A99
Tcm	Eosinophils	5.7525E-05	0.180252451	4.240143296	#FB9A99
Th17 cells	Eosinophils	3.24241E-05	0.186133137	4.489132323	#FB9A99
Th2 cells	Eosinophils	2.93034E-12	0.308771482	11.53308193	#FB9A99
TReg	Eosinophils	3.64449E-21	0.407303696	20.43836333	#FB9A99
NK CD56bright cells	iDC	1.38494E-05	-0.194542862	4.858567493	#C6DBEF
pDC	iDC	9.55352E-19	0.383410072	18.01983636	#FB9A99
T helper cells	iDC	1.80591E-06	0.213366371	5.743303527	#FB9A99
Th17 cells	iDC	1.2964E-09	0.269704609	8.887259889	#FB9A99
TReg	iDC	2.56257E-46	0.583028902	45.5913238	#FB9A99
NK CD56dim cells	Macrophages	7.30787E-11	0.288892638	10.13620905	#FB9A99
pDC	Macrophages	1.69665E-26	0.454048717	25.77040687	#FB9A99
T helper cells	Macrophages	5.24327E-08	0.242610932	7.280397877	#FB9A99
Th2 cells	Macrophages	2.68512E-06	0.209832266	5.571036777	#FB9A99
TReg	Macrophages	1.50996E-32	0.499582935	31.82103539	#FB9A99
NK cells	Mast cells	4.777E-07	0.224808813	6.320844803	#FB9A99
pDC	Mast cells	4.38562E-12	0.304858855	11.35796944	#FB9A99
T cells	Mast cells	1.43862E-10	0.284501982	9.842054046	#FB9A99
Tem	Mast cells	8.05609E-13	0.316328837	12.09387564	#FB9A99
Th1 cells	Mast cells	6.83147E-11	0.289325542	10.16548579	#FB9A99
Th17 cells	Mast cells	2.52155E-13	0.322926716	12.59833236	#FB9A99
TReg	Mast cells	2.80704E-13	0.320687347	12.55175206	#FB9A99
NK CD56dim cells	Neutrophils	4.30598E-10	0.277231107	9.365928219	#FB9A99
pDC	Neutrophils	2.19667E-13	0.32205463	12.6582356	#FB9A99
T cells	Neutrophils	6.00169E-08	0.241561172	7.221726661	#FB9A99
Tem	Neutrophils	9.97838E-13	0.315092637	12.00094014	#FB9A99
TFH	Neutrophils	2.63225E-06	0.210010843	5.579672584	#FB9A99
Tgd	Neutrophils	6.26848E-09	0.258531924	8.202837654	#FB9A99
Th17 cells	Neutrophils	1.98071E-08	0.250039978	7.703178539	#FB9A99
TReg	Neutrophils	1.31833E-11	0.298244073	10.8799765	#FB9A99
T helper cells	NK CD56bright cells	1.59641E-06	-0.21445316	5.796855366	#C6DBEF
Tcm	NK CD56bright cells	3.68799E-06	-0.206961502	5.433210736	#C6DBEF
NK cells	NK CD56dim cells	1.42684E-06	0.215438119	5.84562463	#FB9A99
pDC	NK CD56dim cells	2.2258E-18	0.379604118	17.65251459	#FB9A99
T helper cells	NK CD56dim cells	1.65796E-09	0.267993499	8.780426803	#FB9A99
Tem	NK CD56dim cells	1.30753E-09	0.269645383	8.883549809	#FB9A99
Th17 cells	NK CD56dim cells	1.92139E-12	0.311267573	11.71638522	#FB9A99
Th2 cells	NK CD56dim cells	5.04757E-05	0.181609394	4.296917494	#FB9A99
TReg	NK CD56dim cells	1.96368E-45	0.578323048	44.70692835	#FB9A99
pDC	NK cells	2.35936E-15	0.346174086	14.62720611	#FB9A99
T cells	NK cells	2.16647E-06	0.211751815	5.664247628	#FB9A99
Th1 cells	NK cells	1.27186E-07	0.235637086	6.895559143	#FB9A99
Th2 cells	NK cells	1.11055E-08	0.254348015	7.954461438	#FB9A99
TReg	NK cells	4.84217E-13	0.317621681	12.31496031	#FB9A99
T cells	pDC	1.37815E-38	0.539084938	37.86070235	#FB9A99
T helper cells	pDC	8.47757E-08	0.238135012	7.071728542	#FB9A99
Tem	pDC	3.54122E-39	0.542679914	38.4508472	#FB9A99
TFH	pDC	1.00462E-30	0.486568446	29.99800021	#FB9A99
Th1 cells	pDC	2.11275E-21	0.409542199	20.67515124	#FB9A99
TReg	pDC	2.90138E-32	0.497594402	31.53739573	#FB9A99
Th17 cells	T cells	1.06759E-15	0.351111562	14.9715973	#FB9A99
Th2 cells	T cells	1.34394E-10	0.284946732	9.871621113	#FB9A99
TReg	T cells	5.50E-134	0.842032844	133.259367	#FB9A99
Tcm	T helper cells	2.51623E-15	0.347064323	14.59925046	#FB9A99
Tem	T helper cells	4.83576E-11	0.291532865	10.31553526	#FB9A99
TReg	T helper cells	1.49955E-42	0.562432612	41.82403804	#FB9A99
Tem	Tcm	1.46244E-10	0.284394578	9.834921454	#FB9A99
Th2 cells	Tcm	1.23473E-07	0.235873695	6.908426252	#FB9A99
Th2 cells	Tem	5.24736E-09	0.259818193	8.280059337	#FB9A99
TReg	Tem	5.90489E-32	0.495415898	31.22878838	#FB9A99
Th17 cells	TFH	8.00754E-10	0.273022412	9.096500705	#FB9A99
Th2 cells	TFH	3.90639E-08	0.244881861	7.408224408	#FB9A99
TReg	TFH	2.31234E-74	0.701384066	73.63594901	#FB9A99
Th1 cells	Tgd	4.19511E-07	0.225895104	6.377256783	#FB9A99
Th17 cells	Th1 cells	1.8027E-09	0.267408596	8.744076317	#FB9A99
Th2 cells	Th1 cells	2.0764E-14	0.336445683	13.68268947	#FB9A99
TReg	Th1 cells	8.54272E-55	0.624583561	54.06840374	#FB9A99
TReg	Th17 cells	7.94579E-09	0.255900402	8.099862688	#FB9A99
TReg	Th2 cells	2.40795E-12	0.308392931	11.61835205	#FB9A99
