# Supplementary material for: Immune-related miRNA signature identifies prognosis and immune landscape in head and neck squamous cell carcinomas
Source: Biosci Rep. 2020 Nov 17;40(11):BSR20201820. doi: 10.1042/BSR20201820 (PMC7670576; doi:10.1042/BSR20201820)
Supplement: Supplementary Data S1-S7 [file BSR-2020-1820_supp1.zip › BSR-2020-1820_suppSD4.csv]

gene	immune_cells	cor	p.value
miR-146a	aDC	0.525041515	0
miR-146a	B.cells	0.606483506	0
miR-146a	CD8.T.cells	0.418220341	0
miR-146a	Cytotoxic.cells	0.557604674	0
miR-146a	DC	0.377708929	0
miR-146a	Eosinophils	0.133939787	0.002875717
miR-146a	iDC	0.281935715	2.13E-10
miR-146a	Macrophages	0.182778504	4.51E-05
miR-146a	Mast.cells	0.194658827	1.37E-05
miR-146a	Neutrophils	0.126561606	0.004870436
miR-146a	NK.CD56bright.cells	-0.13106554	0.00354179
miR-146a	NK.CD56dim.cells	0.362218451	7.42E-17
miR-146a	NK.cells	0.06453619	0.152026242
miR-146a	pDC	0.358030426	2.19E-16
miR-146a	T.cells	0.637096458	0
miR-146a	T.helper.cells	0.505799037	0
miR-146a	Tcm	0.12576468	0.005147686
miR-146a	Tem	0.255502392	9.49E-09
miR-146a	TFH	0.472602598	0
miR-146a	Tgd	-0.032903938	0.465457478
miR-146a	Th1.cells	0.394678387	0
miR-146a	Th17.cells	0.303340622	7.24E-12
miR-146a	Th2.cells	0.164428412	0.000246681
miR-146a	TReg	0.550340315	1.85E-40
miR-3127	aDC	-0.115051576	0.010525799
miR-3127	B.cells	-0.030094293	0.504425625
miR-3127	CD8.T.cells	-0.089661443	0.046420483
miR-3127	Cytotoxic.cells	-0.129555502	0.003945224
miR-3127	DC	-0.037337397	0.407509683
miR-3127	Eosinophils	-0.09673264	0.031622019
miR-3127	iDC	-0.076304828	0.090235514
miR-3127	Macrophages	-0.070582512	0.117148388
miR-3127	Mast.cells	-0.079138263	0.078881395
miR-3127	Neutrophils	-0.06820358	0.130038305
miR-3127	NK.CD56bright.cells	0.150600071	0.000794921
miR-3127	NK.CD56dim.cells	-0.154394476	0.000582039
miR-3127	NK.cells	-0.126163243	0.005007295
miR-3127	pDC	-0.064577339	0.151811192
miR-3127	T.cells	-0.129441527	0.003977303
miR-3127	T.helper.cells	-0.137160637	0.002266323
miR-3127	Tcm	-0.101174659	0.024561833
miR-3127	Tem	-0.093662993	0.03745921
miR-3127	TFH	-0.088603521	0.0490703
miR-3127	Tgd	-0.008277783	0.854338763
miR-3127	Th1.cells	-0.072066071	0.109631012
miR-3127	Th17.cells	-0.052700262	0.24224332
miR-3127	Th2.cells	-0.089608488	0.046550206
miR-3127	TReg	-0.112317601	0.012490748
miR-3913-2	aDC	-0.152536657	0.000669843
miR-3913-2	B.cells	0.058131028	0.197104658
miR-3913-2	CD8.T.cells	0.105323241	0.019205832
miR-3913-2	Cytotoxic.cells	0.000893928	0.984188381
miR-3913-2	DC	-0.080124623	0.075205546
miR-3913-2	Eosinophils	0.018980936	0.673870785
miR-3913-2	iDC	0.009468594	0.833728879
miR-3913-2	Macrophages	0.064041776	0.155243239
miR-3913-2	Mast.cells	0.031038244	0.491277954
miR-3913-2	Neutrophils	-0.198625059	8.67E-06
miR-3913-2	NK.CD56bright.cells	0.034939158	0.438439584
miR-3913-2	NK.CD56dim.cells	-0.059339457	0.187937642
miR-3913-2	NK.cells	0.236079968	1.10E-07
miR-3913-2	pDC	0.037927403	0.400266262
miR-3913-2	T.cells	0.004013744	0.929094403
miR-3913-2	T.helper.cells	-0.012290782	0.785241802
miR-3913-2	Tcm	-0.007190895	0.873335771
miR-3913-2	Tem	0.096431438	0.032124162
miR-3913-2	TFH	0.120394951	0.007386816
miR-3913-2	Tgd	-0.195442931	1.21E-05
miR-3913-2	Th1.cells	-0.127615659	0.004499517
miR-3913-2	Th17.cells	-0.099500687	0.027008075
miR-3913-2	Th2.cells	-0.065506721	0.145992582
miR-3913-2	TReg	0.013854624	0.758714704
miR-487b	aDC	-0.185805149	3.35E-05
miR-487b	B.cells	-0.162004786	0.000304908
miR-487b	CD8.T.cells	-0.072074731	0.109588274
miR-487b	Cytotoxic.cells	-0.098983263	0.027853408
miR-487b	DC	0.09340986	0.037978984
miR-487b	Eosinophils	0.325425096	1.61E-13
miR-487b	iDC	0.297180923	1.97E-11
miR-487b	Macrophages	0.354533883	5.00E-16
miR-487b	Mast.cells	0.197484897	1.02E-05
miR-487b	Neutrophils	0.073617418	0.102182462
miR-487b	NK.CD56bright.cells	-0.047692552	0.289974473
miR-487b	NK.CD56dim.cells	-0.094072903	0.036630329
miR-487b	NK.cells	0.449366235	0
miR-487b	pDC	0.103803052	0.021025287
miR-487b	T.cells	-0.108725146	0.015660171
miR-487b	T.helper.cells	-0.113993753	0.011263296
miR-487b	Tcm	-0.058101757	0.197258393
miR-487b	Tem	0.120819083	0.007209748
miR-487b	TFH	0.09860441	0.028459348
miR-487b	Tgd	-0.060596554	0.178676062
miR-487b	Th1.cells	0.039016156	0.386739
miR-487b	Th17.cells	-0.066354307	0.14079642
miR-487b	Th2.cells	0.073884885	0.100939851
miR-487b	TReg	-0.034375061	0.44587279
miR-548k	aDC	-0.10186592	0.023559341
miR-548k	B.cells	-0.070277951	0.118765136
miR-548k	CD8.T.cells	-0.146147929	0.001123672
miR-548k	Cytotoxic.cells	-0.090445	0.044508755
miR-548k	DC	-0.087525372	0.051877027
miR-548k	Eosinophils	0.040376748	0.3705146
miR-548k	iDC	0.015735988	0.727175349
miR-548k	Macrophages	0.005367915	0.90527022
miR-548k	Mast.cells	-0.064625986	0.151502325
miR-548k	Neutrophils	0.001533355	0.972881767
miR-548k	NK.CD56bright.cells	-0.068959789	0.125856501
miR-548k	NK.CD56dim.cells	-0.049878121	0.268520107
miR-548k	NK.cells	-0.064785325	0.150493993
miR-548k	pDC	-0.063020173	0.161952356
miR-548k	T.cells	-0.107739655	0.016595732
miR-548k	T.helper.cells	-0.053468838	0.235526581
miR-548k	Tcm	-0.035864224	0.426404848
miR-548k	Tem	-0.008091682	0.857628379
miR-548k	TFH	-0.079233245	0.078517672
miR-548k	Tgd	0.017988464	0.690016255
miR-548k	Th1.cells	-0.079477436	0.077598766
miR-548k	Th17.cells	-0.034320405	0.446596782
miR-548k	Th2.cells	0.035296372	0.433769466
miR-548k	TReg	-0.084649928	0.060101542
miR-5690	aDC	0.208245486	3.04E-06
miR-5690	B.cells	0.15872292	0.000398115
miR-5690	CD8.T.cells	0.196584012	1.08E-05
miR-5690	Cytotoxic.cells	0.220767326	7.21E-07
miR-5690	DC	0.067048411	0.136717892
miR-5690	Eosinophils	-0.03041327	0.500049234
miR-5690	iDC	0.017798562	0.693121948
miR-5690	Macrophages	0.005795306	0.897767627
miR-5690	Mast.cells	-0.080708823	0.073097168
miR-5690	Neutrophils	0.022837399	0.612599232
miR-5690	NK.CD56bright.cells	-0.057034712	0.205699768
miR-5690	NK.CD56dim.cells	0.163506308	0.00026276
miR-5690	NK.cells	-0.135621488	0.002522165
miR-5690	pDC	0.077333501	0.085971728
miR-5690	T.cells	0.2033086	5.24E-06
miR-5690	T.helper.cells	0.163852181	0.000254868
miR-5690	Tcm	0.031032558	0.491357379
miR-5690	Tem	0.017598902	0.696392761
miR-5690	TFH	0.094757574	0.035248112
miR-5690	Tgd	-0.043172994	0.338272874
miR-5690	Th1.cells	0.095167222	0.03446062
miR-5690	Th17.cells	0.05328046	0.23718302
miR-5690	Th2.cells	0.024034206	0.594095434
miR-5690	TReg	0.135253233	0.002591984
riskscore	aDC	-0.236942567	1.08E-07
riskscore	B.cells	-0.33876489	1.33E-14
riskscore	CD8.T.cells	-0.245507576	3.60E-08
riskscore	Cytotoxic.cells	-0.271568316	9.90E-10
riskscore	DC	-0.158308429	0.000418887
riskscore	Eosinophils	-0.033438673	0.458234792
riskscore	iDC	-0.11888739	0.008198073
riskscore	Macrophages	-0.061095852	0.175118442
riskscore	Mast.cells	-0.152462085	0.000682773
riskscore	Neutrophils	0.001131632	0.979978263
riskscore	NK.CD56bright.cells	0.05241667	0.244789507
riskscore	NK.CD56dim.cells	-0.173112273	0.000112701
riskscore	NK.cells	-0.122268899	0.006539539
riskscore	pDC	-0.153920951	0.000597215
riskscore	T.cells	-0.349243874	1.59E-15
riskscore	T.helper.cells	-0.28847586	7.80E-11
riskscore	Tcm	-0.135821312	0.002503749
riskscore	Tem	-0.15826284	0.000420514
riskscore	TFH	-0.269538575	1.33E-09
riskscore	Tgd	0.048445679	0.282418413
riskscore	Th1.cells	-0.169372118	0.000158659
riskscore	Th17.cells	-0.159454943	0.000379865
riskscore	Th2.cells	-0.058465182	0.194466924
riskscore	TReg	-0.314988223	7.70E-13
