# Supplementary material for: Immune-related miRNA signature identifies prognosis and immune landscape in head and neck squamous cell carcinomas
Source: Biosci Rep. 2020 Nov 17;40(11):BSR20201820. doi: 10.1042/BSR20201820 (PMC7670576; doi:10.1042/BSR20201820)
Supplement: Supplementary Data S1-S7 [file BSR-2020-1820_supp1.zip › BSR-2020-1820_suppSD5.csv]

Input Sample	B cells naive	B cells memory	Plasma cells	T cells CD8	T cells CD4 naive	T cells CD4 memory resting	T cells CD4 memory activated	T cells follicular helper	T cells regulatory (Tregs)	T cells gamma delta	NK cells resting	NK cells activated	Monocytes	Macrophages M0	Macrophages M1	Macrophages M2	Dendritic cells resting	Dendritic cells activated	Mast cells resting	Mast cells activated	Eosinophils	Neutrophils	P-value	Pearson Correlation	RMSE
TCGA-UF-A7JD-01	0.0813978334312127	0	0.06650186261180448	0.013535016277934606	0	0.041517449525161974	0	0.02394888453186081	0.031913923005346366	0	0.01923007828987414	0	0	0.4361648631653406	0.020272105391024264	0.048350913154578734	0	0.009288793619134178	0	0.20210188094601977	0.0013642428664124983	0.004412153184294927	0.04	0.19275907983078347	1.0461006944375104
TCGA-IQ-A61I-01	0.04520352527974391	0	0.00954945338127361	0.08621526549916154	0	0.03940451545492576	0.1146724800913906	0.08059452019473295	0.1454611551745757	0	0.048714841659929696	0	0	0.1186426741724934	0.09406016179040076	0.029769489146721066	0.010418317000813065	0.11689967120122523	0.05547546147044704	0	0	0.004918468482165643	0.14	0.098577041165055	1.048163623929405
TCGA-CQ-A4CG-01	0.09002464384381048	0	0.04642158004342155	0.0008	0	0.15624608311025956	0	0.0289933324436318	0	0	0	0.05814099525263347	0	0.21336652925527902	0.19975212170409964	0.024421029910559004	0.07324568175010542	0.04989581106424094	0	0.05873677473217978	0	0	0.06	0.15263547435291236	1.0474725315997413
TCGA-CN-4725-01	0	0	0.007353817101733312	0.04330944844783794	0	0.15709431330350707	0	0.002280810875778975	0.01394272068597255	0	0.05811223617509644	0	0.0107564855847636	0.27832085507731175	0.03849048433425138	0.1226480979457027	0.048452810727019895	0.12484533053775278	0	0.08193731490636916	0	0.012455274296902477	0.12	0.12180808490062589	1.0508662663323656
TCGA-UF-A7JV-01	0	0	0.0018142845720898876	0.04581964941494736	0	0.07534459573337116	0	0	0.012520454511362841	0	0.0243457432417192	0	0	0.5266553711684591	0.061926439442909466	0.08125138904461804	0	0.011816333356824598	0	0.15850573951369848	0	0	0	0.35729063496394775	0.9682922103998722
TCGA-CN-4739-01	0.17219365738991568	0	0.18744424165010057	0.24668630107576717	0	0	0.012139203002412722	0.011854281203058894	0.08258890310510401	0	0.02202180421441322	0	0.01539512390176228	0.06607396552928832	0.03333125338875627	0.062256335696752194	0	0	0	0.040019713641288646	0	0.04799521620137996	0	0.4506718048186722	0.8941632337631956
TCGA-CV-7410-01	0.23422479459504225	0.035891555594474434	0.06634336524768128	0.07411252501257537	0	0.13787091788133757	0.03493657767082203	0.06664394759965493	0.09737051073679441	0	0	0.027501308676674364	0	0.06515799762349084	0.04852591866507373	0.05218067970847276	0.034063913402087316	0.008305699966603904	0.014461593406359675	0	0	0.0024086942128551305	0	0.5800108890937828	0.819972443669363
TCGA-CV-6937-01	0.00915202230426591	0	0.0003	0.01159752090073956	0	0.09257767106988782	0	0.08311838766640163	0.03347522513721108	0	0.006364000859054201	0	0	0.5877895166255692	0.030455309804380513	0.1307457022718732	0	0.00988985279608757	0.004565330646701857	0	0	0	0	0.6347953569727334	0.7731300609540275
TCGA-CV-7427-01	0.006263412558579008	0	0.0023419138504193015	0.15586622885685333	0	0.12022156317135332	0.10755383758540234	0.06267240515559978	0.012062767817905445	0	0.07985164551910409	0	0.0035714062781997424	0.05893151056670084	0.15910270329380555	0.10314899706238398	0.10834808762413677	0.0026057368545381607	0.010199258898552924	0	0	0.007258524906465414	0.02	0.3103299643087332	0.960657228206691
TCGA-CQ-5326-01	0.008437931079676095	0	0.0013946476678717758	0.0164254528265127	0	0.03867859659455268	0	0.0035360849417787484	0.0009	0	0.021790149952666517	0	0	0.5472828563858194	0.04415764052152626	0.06645787768922835	0	0.019395820075186948	0	0.20111409784191847	0.004221045129473637	0.026215892836432234	0	0.6426689763904477	0.7658417883464408
TCGA-BB-8601-01	0.07224576370178269	0	0.09697459258310868	0.039661688100993756	0	0.13333162755826605	0.13695144965833914	0.037290557106921196	0	0	0.07269640300066706	0	0.011970488208046422	0.08423287225755453	0	0	0.11742823491432186	0.054419955186116364	0.017625629597904636	0.10902019004659763	0.01615054807937995	0	0.03	0.2469678553542825	0.9794086230086404
TCGA-D6-A6EQ-01	0.0327116685546379	0	0.08106282351730748	0.10768531829936669	0	0.054098845108194016	0.04812773510722109	0.033329066606991586	0.09062438579654115	0	0	0.028110314722776898	0.003209358571351822	0.11303816071266512	0.14253098155299174	0.09226230142405403	0.1587351502288875	0	0.009663490176846479	0.0018670935005246016	0	0.0029433061196419102	0.02	0.28775464786680993	0.966357713651064
TCGA-CR-7382-01	0.05783025558154939	0	0.0076712059886460985	0	0	0.20005590163110798	0.07388576145954792	0.0346201783387847	0.0023326720800596165	0	0.0947856970612332	0	0	0.1333923399865376	0.18966300191832575	0.12266658110032291	0	0.010606962726847441	0.0273370479619851	0	0.017298110975575546	0.027854283189476817	0	0.4408539619277876	0.8969308095784597
TCGA-CN-6016-01	0.011125431682370287	0	0.0016967835977059755	0.005559681362090779	0	0.03984161749892519	0.005761998816086179	0.05983073495831308	0.075721858909206	0.015880171537159142	0.04388317923784592	0.01979575105726498	0	0.42444769902731083	0.06564385843436875	0.09111160126814878	0.02667328635453365	0.0047660455970900545	0.10826030066158045	0	0	0	0	0.5921322784665886	0.8107561666029096
TCGA-CR-6493-01	0.002778951204473873	0	0.030557475604933902	0.025248535947263354	0	0.18896493167324518	0.030547183610563678	0	0	0	0.0899541846448934	0	0	0.2844564887353119	0.11071723528773246	0.09952143629460654	0	0.06364274678562953	0	0.060581328687361526	0	0.013029501523984563	0.04	0.19249679702633085	1.020009675969091
TCGA-CQ-6225-01	0	0.0067977552611267495	0	0.04023338931190286	0.07097848983891931	0	0	0	0.06274704231575155	0	0.09458578561551614	0	0	0.5256177716707883	0.009994459772415944	0.0965765763905016	0	0.022276557485833844	0	0.06092548378402092	0.0017241035187354344	0.007542585034487424	0.04	0.19011493589403702	1.0563365306654837
TCGA-DQ-5631-01	0	0.005013554295285863	0.05751127142155251	0.006239309517748611	0	0.11389298037853815	0.015007143801286836	0.043144747672861666	0.016948509398732305	0	0.020395789579797114	0	0	0.3735936171749999	0.015968831213414074	0.11084074041562057	0.1370205653097008	0.042822687271030946	0.04160025254943063	0	0	0	0.05	0.17383233545356705	1.0325411725533156
TCGA-QK-A6IG-01	0.004509183450861535	0	0.015273709156764704	0.21139254000038607	0	0.14378524444809682	0.044243612575629504	0.043446041139021785	0.0038758704162389548	0	0.010026378685567596	0.05350740372012836	0.0007	0.1655722340908671	0.15118272141660974	0.11399133371585861	0.020523121070012723	0	0	0	0.01799836673720014	0	0	0.3471414321884734	0.9466264659646907
TCGA-CV-7428-01	0.0007	0	0.007230150396823352	0.1285474627184902	0	0.07285332071319146	0.08468335320124643	0.02798323642844357	0.07647265320090708	0	0.0395188912783206	0.0002	0	0.2395050544226456	0.13481297249350008	0.09824147568232194	0.06582034930152643	0	0.023392165965447367	0	0	0	0.01	0.33917785166705516	0.9466853242817728
TCGA-BA-A6DD-01	0.0845858645617976	0	0.19588683398537318	0.18165185423624008	0	0	0.0684525338642501	0.051660235393744494	0.02044793765779231	0	0.03857873222663271	0	0.004468384739780768	0.07034566575780439	0.10082700033066029	0.07402484645832877	0.027642886305638048	0.07207955096333335	0	0	0	0.009347673518623855	0	0.3899245113006325	0.92486632148869
TCGA-CN-6010-01	0.05557692383509102	0	0.09649235647768496	0.10586098266913263	0	0.12702828415939585	0.028691023672549498	0.010058582778504846	0.0069216608365783895	0	0.01871662132266487	0.029050612800483003	0	0.12496359026683851	0.11819193571696182	0.09874266535873627	0.04458668508820701	0	0.13511807501717127	0	0	0	0.04	0.24120251641343027	0.9838086329513303
TCGA-CN-4742-01	0.1558164911210274	0	0.13237385822008746	0.03539841413025161	0	0.10459551854863158	0	0	0	0	0.03307729313061377	0	0	0.35527620920354364	0.009305456293248075	0.07442146679994355	0.0037794711623120683	0.029780094197545782	0	0.054523665240957295	0	0.01165206195183774	0	0.5099132067460791	0.8595970120043059
TCGA-BA-A6DA-01	0.047621061149956234	0	0.16741456055417805	0.08184960836269123	0	0.08572617915565256	0.05441093127813904	0	0.013625406889580147	0	0.040507224062000205	0	0	0.3128388382756832	0.04794307092758816	0.05246193345715653	0.008338583661173033	0	0	0.03324406382628845	0.022004440819842843	0.03201409758007029	0.04	0.2413413103812691	0.9971100702988496
TCGA-CV-6961-01	0	0	0.0017839807945232565	0.05289254330184493	0	0.09484198801274356	0.04461410858753359	0.03854952866710922	0.004702040902468264	0	0.042918669346392636	0.0037101843129133056	0.028040083828628645	0.17055503598723806	0.210003850818907	0.08001469348556559	0	0.1377129425327039	0	0.032645361195512305	0	0.05701498822591574	0	0.36407933164858125	0.9473240792245193
TCGA-HD-7229-01	0.0959201100952285	0	0.07581418768511186	0.1331458805359856	0	0.19781221835489915	0.04247806722497872	0	0	0	0.06913795055417708	0	0	0.13094948919998214	0.13153626428732587	0.04258367428128526	0	0.052681362382898486	0	0.023799442246066095	0	0.004141353152061245	0.02	0.290312413603685	0.9711274023933973
TCGA-CQ-6223-01	0.0971567753053473	0	0.06880661032194452	0.043257629802154376	0	0.06998345303819907	0.021684025141569724	0.042162218066372624	0.02279822812677389	0	0.035743308463213115	0	0	0.3361358341641539	0.06755131778318017	0.06333450017180803	0	0.10391185307186543	0.025592145666845676	0	0	0.0018821008765722259	0.02	0.27426438114253343	0.9800041937032398
TCGA-T2-A6WX-01	0.00661922127953185	0	0.012481958381235442	0.36534633789554805	0	0.04698996494896629	0.10244237257153384	0.07461292043552907	0	0	0.019994508741656692	0.03596965210790366	0.010845529458249771	0.02730819202571305	0.1691798064397287	0.05644464569478272	0.027753723609774437	0.002137575806832683	0.03416926693315016	0	0	0.007704323669863693	0.02	0.26454204443845075	0.9974486489571658
TCGA-CQ-A4C9-01	0.05342054892392537	0	0.213656688550483	0.04413630203040041	0	0.06638946942453283	0.0009	0.04537695111366623	0.019942279813555407	0	0	0	0	0.31706420935940055	0.03942505360555866	0.1209844848376199	0.0318370369338003	0.018942273157625904	0.012685661660613204	0.01528609439211081	0	0	0	0.3576454746726042	0.9469832397890303
TCGA-CN-4729-01	0.02636965453020271	0	0.07582663942228786	0.07482297879473016	0	0.22793774103334227	0.013266161046419712	0.01497821333529982	0	0	0.05136496847666285	0	0.0031782833952476632	0.15256966647744225	0.017091090273915616	0.038666987016257	0.07709977199621933	0.11921798718861407	0.011244860454424872	0.06623931949399263	0	0.030125677064941198	0.05	0.16280867042986724	1.0156067694937452
TCGA-BA-6869-01	0.11941155002290083	0	0.012280898947661111	0.1973213638717854	0	0.006566179678439957	0.14418471846479436	0.08069892811045758	0.012467508669885708	0	0.06858906835563336	0	0.022616870216278746	0.08181820586355425	0.06766934535145654	0.00836433539699743	0.009947324623753088	0.03876417844208261	0	0.09317623122738591	0.004861908443412647	0.03126138431352051	0.05	0.18056850365605323	1.0131305523030278
TCGA-CV-7437-01	0.0019979421207448576	0.015829995651021393	0.04117768427048936	0.031014474838841895	0	0.09255736252723153	0.02832742622540736	0.04392811784526582	0.039737510385015565	0	0.010092746281559824	0.009693339256810717	0.0007	0.06004481992174055	0.07540253945557522	0.05717661244087916	0.3802289374130215	0.06472609573364381	0.031107028482769614	0.01331748396676969	0	0.0029456577826664013	0.05	0.17366079539711382	1.0156274060623656
TCGA-CQ-7068-01	0.014435166789369389	0	0.008313460691609131	0.30095040245717725	0	0.0181525002209095	0.0790033127090583	0.06297792506827404	0.055873332688850565	0	0.11488357979298938	0.007514454919280818	0.009316143254787013	0.09129695569348263	0.15155762950334517	0.07852018934596681	0.00720494686490001	0	0	0	0	0	0.02	0.2674629025729353	0.9938639306604983
TCGA-CR-5249-01	0.11950622010185075	0.034947007234376826	0.09937985339457799	0.11667323074105822	0	0.15669000955690196	0.027470739870047105	0.07789079965200384	0.08374248294122807	0	0.01649217939227595	0	0.0025118971318549453	0.066587919814536	0.042707293497497884	0.0463452411683361	0.05281793921530595	0.04293757603807174	0.013299610250076675	0	0	0	0	0.3737916749183591	0.929829948429195
TCGA-P3-A6SW-01	0.004284785527839062	0	0.09201916661546741	0.21822830313418412	0	0.08479281280609353	0.07512589006369357	0.04011042858478648	0.042696622429943265	0	0.06212716079652069	0	0	0.10474750539429555	0.09192603423020665	0.1131287336739907	0.006804944559014541	0.014701054107075751	0.04930655807688868	0	0	0	0.05	0.17622805832446248	1.015524408418678
TCGA-IQ-A61H-01	0.06024453223279067	0	0.03572437504860173	0.06931628111817283	0	0.026613468413118038	0.0031404747900039593	0.03429919889849217	0.017889012466051846	0	0.005899813144947493	0.012714093378593711	0	0.34767944416001517	0.1987373463576587	0.0630377526207431	0.05883848802188667	0	0.06586571934892389	0	0	0	0.03	0.2611467310298794	0.9986084085080497
TCGA-BA-5152-01	0.0353622454973379	0	0.010892212685246485	0.1274452360779435	0	0.15479727689612408	0.09968687363803456	0.05074229596909891	0.02050473992420692	0	0.023621442139524988	0	0.0026573487846796194	0.10840281721621017	0.0796748029714666	0.11304642142397169	0.03874909185061495	0.10536286225109634	0.01890703959797217	0	0	0.010147293076471072	0.05	0.18027349674019605	1.0113840840056134
TCGA-CV-A6JM-01	0	0	0.03936492228989444	0.07162681517686321	0	0.01760248030461699	0.005102826392995154	0.01236964657080849	0.021712110324478468	0	0.027613120276837124	0.005229325282128186	0	0.5332986802374304	0.001579384335635704	0.1341492238373036	0	0.11664173097530685	0.013709733995701362	0	0	0	0.06	0.15391711838960617	1.0817411408946622
TCGA-HD-7831-01	0.00818820928627697	0.0023243042263822833	0.001971839154894528	0.0469984105738837	0	0.27784840664605887	0.01734588825212693	0.02645145307277284	0	0	0	0	0	0.30553821113101004	0.007649701609117634	0.1613883626422727	0.07080601519791951	0.008365896463655166	0	0.06512330174362885	0	0	0.13	0.11065085884320285	1.0598906619607564
TCGA-CV-7407-01	0.012245967287189874	0	0.0024637906470469473	0.060235386594287225	0	0.1132015158301578	0.10469141304376646	0.0640236461253466	0.040816176918983184	0	0.0127326803156817	0.06447568498728824	0.07594691258194543	0.018314175460824315	0.11307786114394255	0.07054158511601108	0.16179218308816518	0.0018136670300667943	0.08362735382929658	0	0	0	0	0.34889930738826824	0.9375901924115138
TCGA-CN-4730-01	0	0	0.04391284422753022	0.027770895480205025	0	0.04307139907210153	0.02343811903149331	0.06832407206566846	0.006168910546392607	0	0.004208748284541566	0	0	0.47633386613912576	0.08715792339216884	0.1732745150052124	0.007983098224987488	0	0.03835560853057281	0	0	0	0.06	0.15531921668768897	1.0676733396591909
TCGA-CV-5979-01	0	0	0.0030097868461460516	0.01731954504742627	0	0.3777397455013684	0	0	0	0	0.04453333869808116	0.04116368647216245	0.013000084070043667	0.08547875156918461	0.0580684402512653	0.12213716627912691	0.1882147288631482	0.03426086262218954	0.01507386377985745	0	0	0	0.04	0.21774117265480844	0.9981946613958015
TCGA-WA-A7H4-01	0.07659002179625414	0	0.10872955860489295	0.008257317302793362	0	0.17376067212625246	0	0.009576680570650488	0.011455449535406444	0	0	0.021004287087213466	0	0.27696049070647155	0.03561525294154516	0.08349639299251507	0.08812945009262498	0.04196002433633552	0.06446440190704439	0	0	0	0.01	0.3400028920977166	0.9448543447244468
TCGA-CV-A461-01	0.07451491461749365	0	0.01797437398596062	0.22263269620150028	0	0.010641677444391833	0.0804495316937448	0.06807789108748938	0.046011737530873585	0	0.011144399462244612	0.035927797199007135	0	0.10134027786285123	0.09349976772516326	0.07627181761981006	0.058301193266275454	0.010752165453738248	0.08739078379551464	0	0	0.005068975053941155	0.02	0.31945162227490775	0.9509448438224427
TCGA-CV-5435-01	0	0	0.00361633907976805	0.027076964966478684	0	0.2779008158596638	0	0	0	0	0	0.061810697498987086	0	0.39860291004783666	0.0538000348851481	0.08727769582987437	0.02645619639561099	0	0.06345834543663234	0	0	0	0	0.45858141303981087	0.8894236626912391
TCGA-F7-7848-01	0.11802683441557253	0	0.07282884140906577	0.14120785287310075	0	0.20736980253343368	0.01853422033933451	0.0250497759224385	0.02458573854238435	0.007209884323036032	0.017492066297237693	0	0	0.1418976323672688	0.037653572536895004	0.105514768081729	0.008731960969774305	0	0	0.05032427257907697	0	0.023572776809652085	0.02	0.28140115368057084	0.9704742399746835
TCGA-T2-A6WZ-01	0.0078078346319205155	0.0017640048605966341	0.25168695189269064	0.17955008571450615	0	0	0.003802620298851411	0.08479078676478705	0.054724212895994495	0	0	0.04172540397955074	0	0.14313241322885628	0.04859908291229656	0.141965186150243	0.030496949453636273	0.0015116657111607975	0.008442801504909463	0	0	0	0	0.3582388281083539	0.943613615864156
TCGA-CN-6018-01	0.0010168052606422202	0	0.006545729618855822	0.07216547769155499	0	0.1924566461520011	0.017455290614426532	0	0	0	0.0501337790620943	0	0	0.2661396695084514	0.128187283278881	0.0717675773132397	0	0.07927163538908248	0	0.09917598690946705	0	0.01568411920130342	0.15	0.080248343428497	1.0776364151998297
TCGA-CV-A45V-01	0.014017015822124732	0	0.0019940435415231068	0.1359609733542634	0	0.14692478943237203	0.046400471786772944	0.1003446460223958	0	0	0.011050728231184647	0.055677626261125934	0.01172944153408617	0.14748140484695513	0.15364879544597546	0.059966150472078004	0.02131695579321755	0	0.07708081714932727	0	0	0.0164061403065978	0.12	0.12461533358066583	1.0453071620099006
TCGA-H7-8501-01	0.01718136558868585	0	0.004727249091014928	0.2318261325238704	0	0.013378998415760898	0.26000237028405226	0.04184106945593583	0	0	0.09484963231911467	0	0.0035077824900243927	0.0747170198693817	0.10201495241689551	0.11903459229972077	0.010664524334842763	0.0038025778595044074	0	0.02245173305119561	0	0	0.04	0.20324733932988368	1.0103954657457124
TCGA-CR-7399-01	0.035344856027113083	0	0.004737673585680239	0.16747503785803022	0	0.20923233454353157	0.10114274026695329	0.020546376568127248	0.027765878818821668	0	0.028553844142959157	0	0	0.0675604142143347	0.18365675879767662	0.06134678687374065	0.03848831715461997	0.001590953375535377	0.04019603283117279	0	0	0.012361994941703432	0	0.47730626724320313	0.8779027916138051
TCGA-CR-7401-01	0	0.0335499496773367	0	0.07012266819194138	0	0.16822616125721002	0.011079169966474822	0.011388644477163761	0.03719960504240375	0	0	0.0025698630697933234	0.010809754156623927	0.10154755369615344	0.10709622251549075	0.0698434349962676	0.09713139394196273	0.12059784830766396	0.14551045362571383	0	0	0.013327277077800072	0	0.36304539016814147	0.9326024892152541
TCGA-T3-A92N-01	0.0002	0	0.004950117239207563	0.13580616031010856	0	0.1341301370540353	0.07724010300674916	0.08246827032757129	0.012892632894544752	0	0.014336252164263073	0.01407098284707481	0.0014599570398997324	0.04504299916841976	0.2986505060778528	0.13059994725883392	0.021742443612988025	0.0026691901164324766	0.022402284863785295	0	0	0.001322417229569512	0	0.38295022222883235	0.9427841070660297
TCGA-HD-A6I0-01	0.020720408045184154	0	0.0041388900831146585	0.2359887764484312	0	0	0.08702657833492901	0.0002	0	0	0.08226058871644927	0	0.023595599173858804	0.22325759569513823	0.1416454102019319	0.16252252099335301	0.008463977846212039	0	0.010140176840969588	0	0	0	0.02	0.28650141275164265	0.975574288663783
TCGA-CR-5247-01	0.010551487105642193	0	0.024694642122824368	0.008907355688528521	0	0.2156401435991838	0	0	0	0	0.005518802850236438	0	0	0.6243081748467938	0.008627669714936384	0.0198433955214046	0	0.010394350890854984	0.04419226441683492	0.02732171324276003	0	0	0	0.4725378360243257	0.8942224445090555
TCGA-CR-7395-01	0.04917794136273306	0	0.05173712282246463	0.1267322252213366	0	0.14315107457454268	0.13353583293706553	0.04685311338002719	0.021957637516186384	0	0.05805591902695664	0	0	0.09669422248416468	0.06680759005259301	0.09228739345140682	0.005814748801573894	0.051207877529893295	0.0422036209647061	0	0	0.013783679874349464	0.03	0.2552290472891118	0.9774137523394235
TCGA-BA-6868-01	0.04421156495935134	0	0.010253363394060886	0.04934145644230583	0.0082562684292915	0.1572176801383645	0	0	0	0	0.050843140563246424	0	0	0.4556592972470454	0.061293192018128786	0	0	0.08882648229023249	0	0.06874842969384436	0.004080287141074112	0.0012688376830543814	0	0.6330603431334884	0.7802724798820404
TCGA-CQ-A4CE-01	0.07896275149193939	0	0.013021206949953354	0.15563916779541787	0	0.12207573841748362	0.057611085955461994	0.09298614181650697	0.008730083340232335	0	0.022279349113621498	0.00583724138208951	0.014933652012968304	0.15827848734476532	0.12637841095926328	0	0.06398269383028692	0.07928398959000964	0	0	0	0	0.07	0.1461861836557978	1.0350535651435684
TCGA-CN-A497-01	0.08063459225770779	0	0.09112402778478114	0.03891441836167782	0	0.2476784911138415	0.034197353271708156	0.06908211946536637	0.026293730411773422	0	0.038849887064100384	0	0.008006480128218064	0.07959751061028854	0.0292897370225128	0.06713310124938247	0.039864501795925454	0.06331443395509319	0	0.07911394117989645	0	0.006905674327726456	0.02	0.2945003057878285	0.9618752246591912
TCGA-CN-4727-01	0	0	0.009722778822437625	0	0	0.17598588314697072	0.029965894722766836	0	0	0	0.07641647371084499	0	0	0.11472213669728601	0	0.06247257329974335	0	0.15397373325014915	0	0.15463330426234387	0.024028091109534046	0.1980791309779234	0.2	0.06177224531331622	1.0786003259665806
TCGA-CN-4736-01	0	0	0.0014703898742576501	0.11444320999424877	0	0.03283075028551466	0.037428142174277465	0.07645083632550052	0.0221784156107077	0	0.0617634549845269	0.0038518817814068504	0	0.2583474212856505	0.18316016639889346	0.1114001334273586	0.028522074563470657	0.013827554766615888	0.05432556852757038	0	0	0	0	0.4929712695468332	0.8692163567841374
TCGA-CV-5436-01	0	0	0.03502435191950326	0.09116384985793756	0	0.20620682255221387	0.04528720098185697	0	0	0	0.06846009894337807	0	0	0.18894042546451037	0.1444885502592876	0.10555261210933452	0.05604003640296529	0.04811848581356246	0.01071756569545003	0	0	0	0.12	0.12386586233839265	1.0462702542987403
TCGA-CQ-6227-01	0.07056721137209959	0	0.032069808829988236	0.03666368973116946	0	0.15330267080985086	0.0010805497995206661	0.02376217117626889	0.017481736886783457	0	0	0.022084938741436678	0	0.318321289604634	0.12656717754010316	0.12704974841435465	0.04843083830723692	0	0.02261816878655343	0	0	0	0.02	0.32345477105887305	0.9576546436606964
TCGA-F7-A50I-01	0.051289339660448456	0	0.09150473628842365	0.15304808284796323	0	0.013755750022426039	0.034881251816527827	0.03948604384510944	0.025661501160448037	0	0	0.06933723079293701	0	0.1773809104809065	0.08099383277116286	0.02346484807582144	0.09633003244142342	0.09365915395063266	0	0.04317919196365327	0	0.006028093882116177	0.02	0.2911974926340512	0.9668881058603321
TCGA-CQ-A4C7-01	0.002231840714772581	0	0.0006	0	0	0.17384989364095513	0.008447256321537673	0.07013998683364679	0.0036599855705458668	0	0.08413166404564511	0	0	0.3802438994755078	0.16211410944390608	0.027952659479211772	0	0.005440576086596247	0	0.07775913133285299	0	0.0034190953366141823	0	0.5450342457150624	0.8377471042218161
TCGA-CV-7235-01	0.035533720576007996	0	0.0028088135394605846	0.12429417403691073	0	0.10127381576985285	0.06180768782413053	0.05038361109053488	0.04091579035493883	0	0.0449207805591866	0.0325341207068859	0.007519512031121576	0.08367556572697057	0.17500019519991988	0.07741281466305525	0.04802352677743799	0.08159918260063592	0.03229668854294982	0	0	0	0	0.46994666786273975	0.8819502843821854
TCGA-CQ-A4CH-01	0.046422699548242415	0	0.006759667562854933	0	0	0.07878552868535085	0	0.0205084651029264	0.011684567150096784	0	0.037975621323517485	0	0	0.5898561768724991	0.024037554958856375	0.059344126299036765	0	0.014994731159992126	0	0.0810577651868453	0	0.028573096149781426	0	0.6331945573889814	0.7739755367026874
TCGA-RS-A6TO-01	0.0030736062411630782	0	0	0.147070644850712	0	0.0577520848217771	0.11065391758837415	0.019990445711290626	0.0030585233020427737	0	0.06609040580200305	0	0	0.26562763357728725	0.13563177228271636	0.17820763383262173	0	0.012498474993044784	0	0	0	0.0003	0	0.5766546955088994	0.8214975030409408
TCGA-CV-5430-01	0.02287959732581971	0	0.07736162186447129	0.05421271180323696	0	0.22926471539617826	0	0.04287034103392477	0.06297674176873805	0	0	0.05623132851694654	0.008163357446473365	0.06760067711104384	0.10868761237784298	0.06457201441709162	0.1124671558504195	0.02247915444181528	0.07023297064599791	0	0	0	0.04	0.2280277462120846	0.989847289875242
TCGA-CQ-A4CB-01	0.05094311840610582	0	0.008393065091095957	0	0	0.2093931633281961	0.02442802342102712	0	0	0	0.045372275803764836	0	0	0.20549553803220336	0.11794575929138981	0.11513389684978706	0.0062721128873224246	0.11251081750251068	0	0.09420102233333835	0	0.009911207053258497	0.02	0.3125634337832741	0.9613188611857607
TCGA-DQ-7588-01	0	0	0.005099002810886562	0.036928399119491584	0.02570432004215234	0.23562105303109038	0.03775791628999917	0	0	0	0.052972977166276705	0	0	0.48844407169431087	0.00430253997142305	0	0.00193981570969692	0	0	0.10758425160000198	0.002445264313280164	0.0012003882513902748	0.12	0.1257166870399814	1.0798830512635924
TCGA-CX-A4AQ-01	0.12939402680563453	0.030739750750776774	0.07628256650349434	0.13356041256940207	0	0.09149101338507465	0.0018311024912524181	0.110830703617175	0.12732472939300835	0.004852283939888992	0	0.0014059652155216328	0.002476674272531872	0.07254853610073368	0.07886227089132335	0.03847475603298063	0.06687897408901582	0.02028119240431358	0.012765041537872336	0	0	0	0	0.38822501291526285	0.9231707226275805
TCGA-MZ-A5BI-01	0.018976245100052636	0.013240327303773936	0.028653923397361603	0.1116506829855304	0	0.17322312350439759	0.03028325926933024	0.07117008095782032	0.07320011691190036	0	0	0.004767908122854011	0.014570257162771872	0.09305205681172377	0.06755727474545771	0.04800796367004506	0.056929362866018	0.025101046454916443	0	0.149692393084883	0.005957309591010266	0.013966668060152851	0.12	0.12454415601922669	1.0360848921952204
TCGA-BA-4076-01	0.013479889196648309	0	0.006809549106029059	0.0035361033943114616	0	0.006464737429540253	0.024011253439164985	0.04318743346000011	0.06762264944889204	0.0032021441095534506	0	0.017680522869365743	0	0.5435335148118042	0.0012200516096255488	0	0.05951026037196015	0.09099971902854709	0	0.10762909241217894	0	0.011113079312378501	0.04	0.23456713258644654	1.0358489317451416
TCGA-CV-A464-01	0.061125974855457975	0	0.011781238785569812	0.019232967636459944	0	0.20919952659872343	0	0.05894227772367068	0.00841899422314861	0	0.01904676667447917	0.03539664889809966	0.009887531324495586	0.17441312326671324	0.22761014397474277	0.06984834198687194	0.023390927889076738	0	0.0717055361624905	0	0	0	0	0.46123602788604096	0.8870144934213642
TCGA-CV-A45T-01	0.04249673578980022	0.020089084623710982	0.056149973033737845	0.13838217802124486	0	0.09881833709709885	0.06650630916519633	0.08381836420883138	0.09721684827603819	0.011084624061895691	0	0.028023937645052423	0	0.07094097203822809	0.13956051670254152	0.08537842809411604	0.012940679675456458	0.017720667393050168	0	0.028616844363799045	0	0.002255499810201909	0.04	0.2363148672205935	0.9949906696951887
TCGA-P3-A6T0-01	0	0	0.0017805794801239265	0.015477798526175484	0	0.12175885142827447	0.04972920440429122	0	0	0	0.03540242931957119	0.005745061400013249	0	0.564586802487446	0.003331252123359519	0.028686047841993932	0.03745162139602171	0.023107743784156257	0	0.1102421885621661	0.002700419246407038	0	0	0.3928989209911505	0.9439523471389798
TCGA-D6-A6EN-01	0	0.08366248121595124	0	0.38640829016190414	0	0.038870386493908476	0.1186573235590204	0.0715150066769806	0	0	0.0540229881099666	0	0.005809652545450414	0.03173082511372685	0.07750419228974545	0.08855508825622942	0.02415049352604661	0	0.012163564969146189	0	0	0.00694970708192354	0	0.39509568437792086	0.9226180287613552
TCGA-H7-8502-01	0.0001	0	0.0027384771771715717	0.041069653993447475	0	0.24002702978342566	0.03046396034490961	0.00612425888359303	0	0	0.06174527707180186	0	0	0.19244421008789833	0.21306793305651459	0.14046533697005478	0	0.03495852030072469	0	0.01945867121716061	0	0.017337711201362065	0.01	0.33724886182605834	0.9578684435165848
TCGA-BA-A4II-01	0	0	0.02309624698319097	0.050481434623338164	0	0.21979794147758794	0.0965870681401113	0.05600344884004771	0	0	0.057091494941215154	0	0	0.12041642354676403	0.03063751848801785	0.08929054625894715	0.061844365703402494	0.10615174838873406	0	0.05561098919887391	0.004695390080753129	0.02829538332901613	0.13	0.11585583264517724	1.033616457143787
TCGA-DQ-7592-01	0.029075304236705807	0	0.005187289984995523	0.043736649748959654	0	0.14820435312718241	0.06701221589783353	0.009673961399546578	0.007863832222271184	0	0.03164061209212323	0.06303627614331371	0	0.31355862073309737	0.11270701039210114	0.07026248191185108	0.0118464502131555	0.0015846523342858765	0.07327317610405755	0	0	0.011337113458519864	0	0.4823356206013615	0.8754885177936886
TCGA-CR-6470-01	0.07781943573700172	0	0.1173344150594069	0.1380969609512175	0	0.17606818359555365	0.03438278272066933	0.0898250260039047	0.05812416557240157	0	0.0020667129915770883	0.0016033241009390357	0	0.09717558038791223	0.09836845312860755	0.050463361784306944	0.010455121399781395	0	0.04328650121474694	0	0	0.004929975351973419	0.01	0.3379179939209839	0.9472944210071313
TCGA-CV-A45X-01	0.06292558409610131	0	0.028974656806430778	0.0183549206512744	0	0.0489109513885391	0.046938147879442504	0.04612509151288181	0.022149190200474282	0	0.0013617817079939337	0.004442635553975053	0	0.5000769719448148	0.031461504108553716	0.015934561598673343	0.16013317390473533	0	0	0.00223067129452195	0	0.009980157351587728	0.05	0.1690282975043	1.0558745582769713
TCGA-UF-A7JS-01	0	0.0992927261076896	0	0.038833598779496645	0	0.1370148871688347	0.09159868199870196	0	0.005623004657949969	0	0.05087098559413416	0.041401171715251726	0.002530870660763967	0.3227557536595323	0.01820694869331881	0.10047422012395783	0.012369765931079538	0.011637494374216946	0.0673898905350718	0	0	0	0.04	0.23800250965505879	0.9918283085009636
TCGA-CV-7104-01	0.002801256444346273	0	0.001278123880776043	0.04423631904093521	0	0.2816721631849574	0.01797804805478718	0	0.02303673970598473	0	0.03072228579291979	0	0.006210248326097875	0.18669542672580897	0.07074841963761871	0.141468308571054	0.061131208446348284	0.0722753710939128	0.05353181177565011	0	0	0.0062142693188025995	0.02	0.30493444279004456	0.9597956056025341
TCGA-UF-A71E-01	0.04962416307463577	0	0.1843164417081948	0.041260234779329205	0	0	0.007233119969219282	0.03457506402531354	0.006858985165129888	0	0	0.01611029188854542	0	0.40885790967945096	0.00937877183717179	0.09692459538993142	0.1196080360809496	0.002876830681464902	0.011439515736788688	0	0	0.01093603998387477	0.02	0.3070306070653709	0.9822382822271741
TCGA-CQ-5329-01	0.00958388009593521	0	0.002894905750308193	0.004439322219803037	0	0.2124244391153015	0.04531014846086944	0.026056205191788268	0	0	0.008641831877790546	0.024009935703925987	0	0.2822592304224549	0.14401524413295091	0.16269909450814313	0.017413355133438817	0	0.05493303870665828	0	0	0.005319368680631742	0	0.34295562386932416	0.9479880383702461
TCGA-CV-A45O-01	0	0	0.0019544443446394034	0.11945633464253502	0	0.1125572199670912	0.03621043504988213	0.11315065588820186	0.015545584662981242	0	0.04354898676301916	0	0	0.07455195714465569	0.12372148242225607	0.10958090715617973	0.1393403260136634	0.0072602265520410715	0.04667493157507259	0	0.002799440302840242	0.053647067514941214	0.44	0.012565442450647056	1.077766915326654
TCGA-CV-7250-01	0.03579524231855006	0	0.0419491835074565	0.11612930360598168	0	0.09839799211619377	0.05181345731180978	0.08906785373855448	0.005320755365943613	0	0.07309741436372356	0	0	0.23300586407013116	0.07758241250829766	0.09375735667140568	0	0.019827783861760394	0	0.05432879505305666	0	0.009926585507135008	0.06	0.15549251454267535	1.0254710865770755
TCGA-CN-5370-01	0.05067843096095176	0	0.0074309434514257516	0.04440666303831934	0	0.18609599201386873	0.05258332023048022	0.015941455243816755	0.0018613973907708548	0	0.03525776857553376	0	0.003809990985858507	0.15308594322056804	0.12362217967538344	0.24410747268190944	0.030944055064515197	0	0	0.0421344524420263	0	0.008039935024571997	0	0.395734017688798	0.9184431354029632
TCGA-CV-6955-01	0.004293940020969125	0	0.00490558194104173	0.1278526669678628	0	0.15675262244851026	0.028670858964205778	0.06523825701275474	0.04307158322558949	0	0	0.05352942469288126	0.0002	0.11410687894560709	0.09105619126552714	0.050733799602913576	0.15444366486085717	0.03125069622177239	0.06835583805137276	0	0	0.005516085216282408	0.08	0.14223094417992435	1.0271553841355543
TCGA-IQ-7631-01	0	0	0.001142736021063907	0.0302405882567192	0	0.08321748213870508	0	0	0.024910128412205447	0	0.016681854386612346	0.01593386100264312	0	0.7096407870704441	0.008685960015550841	0.0656000131341867	0	0	0.043946589561869254	0	0	0	0	0.7516457338039274	0.6632654949345196
TCGA-CV-7425-01	0.020066349441027143	0	0.012355131218835498	0.15370749678618245	0	0.07592578373882093	0.04631762676028545	0.08030533676809262	0.08071527733717469	0	0.005373189075148101	0.02574901381834254	0.006209154985480362	0.08590008151459756	0.06273944560816912	0.07357263840492546	0.17456158810179692	0.031128186726965004	0.06085519165689041	0	0	0.004518508057265825	0.04	0.22138198373564802	0.990265888063384
TCGA-BA-A6DL-01	0.1464030222197844	0	0.16865755100676433	0.10402067934424719	0	0.052703449715858476	0.011845258409404941	0.039239284803723795	0.012209840927532025	0	0.0833861465214376	0	0.006406194512510101	0.143654891740363	0.005124704171594284	0.040133271301557465	0	0.06612523927371236	0	0.09072591200676647	0.007361337637305618	0.022003216407437888	0	0.4023939033573232	0.9173279771705422
TCGA-IQ-A61G-01	0	0.002536661709433392	0.0005	0.013275225227428468	0	0.08728272970314312	0.039438424377319294	0.04354405556394059	0.02564590884872945	0	0	0.025756786258782867	0.015174276457827946	0.3092041194099727	0.021049303669185372	0.0458941352828483	0.1540122204000114	0.11992130656843317	0	0.09427709781508588	0.002445749911435886	0	0.06	0.15143976026908798	1.0406158900484832
TCGA-UF-A7JT-01	0.013207186454548294	0	0.005470051139634361	0.26796534943626765	0	0	0.08350430015153566	0.05177451587357155	0.05666690099732395	0	0.11264355922781348	0	0	0.09107492173303655	0.1916894240702925	0.12418516211492069	0.0016962574725967014	0	0	0.0001	0	0	0.02	0.29953883198232245	0.9778890281312945
TCGA-D6-6826-01	0.11015796034111634	0	0.021575330644836292	0	0	0.12944698554495387	0	0	0.03080525146275254	0.006359154608156296	0.038578233338568996	0	0	0.2798074126072584	0.04725253278919409	0.1519600952885499	0	0.00889756215556962	0	0.13656845991038205	0	0.038591021308661655	0	0.34878394411349195	0.9438813701171431
TCGA-CV-7236-01	0.0014381970443725599	0	0.013113215620627203	0.06082191559850304	0	0.24606635690335826	0	0	0	0	0.007207397170958692	0.013900475614504946	0	0.18099679291375034	0.1967761637265462	0.0879234937615984	0.0983037551091873	0	0	0.093452236536593	0	0	0.04	0.23501634759527737	1.004838730817876
TCGA-UF-A7JF-01	0.020081995541404357	0	0.0825759422249329	0.06004645790758366	0	0.05198099859684118	0	0.05105695710457008	0.03851987055223665	0	0	0.02668202984631228	0	0.3086843826106872	0.02585473981822393	0.118622434084788	0.18674625415415208	0	0	0.029147937558267677	0	0	0.04	0.23119152177681232	1.000639556513227
TCGA-KU-A6H7-06	0.025663350944250422	0	0.04026638248148763	0.25974350941595803	0	0.09628245441395558	0	0.1502121850578014	0.039785840360157435	0	0	0.05775697516762426	0	0.1302959781627331	0.056686737899153496	0.07565648679099948	0.01911751689184885	0.021183953265674526	0.02734862914835577	0	0	0	0.04	0.22170601845748442	1.0058021029604556
TCGA-CX-7219-01	0.06647210000489781	0	0.04386267735412607	0.06533591751849675	0	0.1382052773280702	0.07920822665576148	0.002416003075558736	0.013049899230057614	0	0.061864339447768854	0	0	0.30029877251766524	0.08849925040955912	0.07504293851789809	0	0.01823255851593042	0	0.030188530324580312	0	0.017323509099629292	0.04	0.23469500393000073	0.9942186933306835
TCGA-CV-A468-01	0.05981478678193654	0	0.06403870809655912	0.2177317782743143	0	0.10855969100202832	0.0210472095282375	0.09135106678971777	0.06103545956243175	0	0	0	0	0.06586961658631256	0.09875088702790075	0.08605848005284493	0.03670888467400843	0.045581683548722995	0.04345174807498504	0	0	0	0.02	0.28479352667146995	0.9701046846246935
TCGA-CR-6477-01	0.009750010929469376	0	0.048792606980491926	0.023039856518585703	0	0.22240581898152348	0.04221538499667073	0.0036878211042419952	0.029438964067585057	0	0.02874118982418036	0	0.0017340637992034052	0.2605577104937636	0.007665058721686445	0.0573878145405036	0.08460725875230424	0.1662359121502341	0.013715778935002143	0	0	0	0.04	0.19745265434604262	1.0095364474518995
TCGA-CV-A6K0-01	0.021907752442323594	0	0.005304642544391819	0.11610027791781069	0	0.12669394280298454	0.03284931297198074	0.06509262753944411	0.07037236534874317	0	0	0.008285376934563904	0	0.07742357361170321	0.1472543255050682	0.13541233413704734	0.08211518203866502	0.059482202677734415	0.0473455936992087	0	0	0.004360489828330528	0	0.521875518749666	0.8560392426316041
TCGA-UF-A7J9-01	0.06247362336591924	0	0.02288523807669679	0.015225366443388814	0	0.18309922178495192	0.03893688832711549	0.0037249220261936994	0.01310346890657726	0	0.0030613386730912392	0.01730047605723225	0	0.469893444107115	0.03632696094115096	0.13153777518724527	0	0	0	0	0	0.0024312761033221447	0	0.5141883753955218	0.8579435345699522
TCGA-MZ-A7D7-01	0	0	0.011718681569347536	0.07736757834785457	0	0.2601808186527685	0.0486600601728185	0	0	0	0	0	0.006382340195653891	0.1350938546666796	0.16054097178358503	0	0.17272786036334023	0.0035560797956975254	0	0.08949478692837196	0.019296973717714674	0.014979993806167987	0.13	0.11783446275053626	1.0469980645478192
TCGA-CV-7177-01	0.1615247598309869	0	0.04133036650653792	0.047308671370226756	0	0.14616293545223297	0.010912670400554096	0.006337262451087409	0.02184023334078289	0	0.004918139613736055	0	0.010005869981254314	0.296416068984126	0.01956244867764092	0.09095178133000227	0.09743147077479691	0	0	0.03705653874171432	0	0.00824078254432022	0	0.4716968962056535	0.8814400353387633
TCGA-P3-A6T7-01	0.006747844535804401	0	0.0016943461797807727	0.016156557216722992	0	0.08327061032518143	0.09451128688691209	0.05244141509485392	0	0	0.0951670066538991	0	0.004919094178661332	0.3020225818424224	0.17999293027774377	0.051647963549829694	0.016856531829749215	0.04924133314580821	0	0.028090817204006007	0.01723968107862473	0	0.02	0.29097502205499065	0.9807900270620732
TCGA-CV-7418-01	0.027321320787382017	0	0.027323297368508196	0.12855650187523474	0	0.04744787874639659	0.04565742601387206	0.12800904914039704	0.02921411771446243	0	0.1221494858546652	0	0.003093746539491022	0.11419718022854335	0.07280355960265494	0.15532639458438802	0.009420784296788807	0.0693201446238629	0.02015911262335268	0	0	0	0.04	0.2110150400263742	1.000051203973455
TCGA-D6-6515-01	0	0	0.001877435181081626	0.13757310542902246	0	0.10223848013808877	0	0.049700440213882674	0.07503847945761226	0	0	0.05166429303272724	0	0.04727510601703335	0.199648938588409	0.08676346785948261	0.19139030406844643	0	0.04693524216114969	0	0	0.009894707853063907	0	0.36891591832812753	0.93467142902316
TCGA-CV-6959-01	0.060063838470978036	0	0.045035571108860896	0.035390233468441036	0	0.1262040969645154	0.06205542038451003	0	0	0	0.0351944901020405	0.0018198748542368345	0	0.26849817230420503	0.10949002601803265	0.08199473165487774	0.005754916140343366	0.028412390372173732	0	0.1164398028401849	0	0.023646435316599844	0.02	0.29877996982735233	0.9669774107546045
TCGA-CR-7377-01	0.10420114383335104	0	0.007013627399766239	0.1037457596257445	0	0.22102617057020052	0.04311913835487542	0.05372664257453489	0.0043611009680579104	0	0.029611382330794883	0	0	0.10599586548566237	0.12136226399579565	0.08613684962602655	0.043219829558847365	0	0.07278236809863003	0	0	0.0036978575777127224	0.04	0.2435272868083241	0.9847285673204262
TCGA-CN-6020-01	0.016908652100540142	0	0.01936493059997971	0.01002813490101229	0	0.05857904929344981	0.03205017468692816	0.03877654782401738	0.0299314372619037	0	0.03737969999503044	0	0	0.4925027434602453	0.06535752828121949	0.053780988972910164	0	0.09794553506906262	0	0.008148021784704713	0	0.03924655576899603	0.03	0.25164535049120723	1.0148770278900545
TCGA-CV-5431-01	0.015732670948938893	0	0.030948822645111625	0.14695436721068852	0	0.11681412295116438	0.033967769084113225	0.08654023493755988	0.07616895093541165	0	0	0.030307357167414062	0	0.18618517276442006	0.08190590689085361	0.0198478400689215	0.038352555311233064	0.00437734676872817	0	0.13169379635490178	0	0.0002	0.14	0.08903377205323834	1.0594069259047734
TCGA-BA-4077-01	0.04053832947417736	0	0.01792627978206042	0.09310514253896071	0	0.17591323944931106	0.0015161950016097476	0.05323695463942886	0.031661195892732995	0	0.03836678980417771	0.015010860804833508	0	0.09236940173095246	0.2260817413707752	0.08207936682578637	0.06974234120066158	0.02775575867337364	0.02862920812608939	0	0.0011735705320822837	0.004893624152986648	0	0.4749948072993429	0.8796379112139948
TCGA-HD-8314-01	0.09393987952791424	0	0.03846677961496837	0.06779121581277749	0	0.08078945293495383	0.018735643586730747	0.04202087142791353	0.059966973864348926	0	0	0	0	0.3065944778203843	0.06698759405530214	0.1705119797796196	0.008904574069720212	0	0.04529055750536658	0	0	0	0	0.3803132377279146	0.9270461055620709
TCGA-4P-AA8J-01	0.07262136672545275	0	0.10329635649835205	0.05974199301377539	0	0.2223414683030581	0.0005	0	0.03481874880825085	0	0	0.021557963436027013	0	0.23948163521806168	0.09007037649905342	0.11589399472564417	0.015000883144181115	0	0.020059272098890923	0	0	0.004592153223507287	0.01	0.3333184769516926	0.9487564746426166
TCGA-CV-7440-01	0	0.0038970098313549956	0.03266074748158074	0.026871004730503377	0	0.03305387031246963	0.023603846916677766	0.016981864540645243	0.03351040556425131	0	0	0.02334312728501785	0	0.4081356484135459	0.10126364849778505	0.062110696132207946	0	0.028549918149685865	0	0.19743030412822282	0.0007	0.00785526843035357	0.03	0.24766086662674625	1.0190629311124668
TCGA-CQ-7063-01	0.014186496781069046	0	0.0008	0.15916573648945756	0	0.0760524096229065	0.10333033761879622	0.068347885660366	0.02988598047023098	0	0.05246297888043423	0.013471388496043058	0	0.14861044410195534	0.13197341971392565	0.08519102957377382	0.06553074514275864	0.005890529984033633	0.045109521487338676	0	0	0	0.01	0.3405925285268367	0.9442260595011027
TCGA-CV-7413-01	0.008982599573248118	0	0.005580061211626143	0.05802745800151838	0	0.22410202370736543	0	0.07915791670557717	0.04489978436900943	0	0	0.010303533025357392	0	0.21919906385809604	0.08062258006471508	0.1438754792287003	0.08555364108861166	0.021986984300457906	0	0	0	0.017708874865716904	0	0.35654727312008966	0.938292894306697
TCGA-HD-A634-01	0	0.01814731126017704	0.01681354239408838	0.05065004805571437	0.08444999675968166	0	0.024076998955568748	0	0.00498436484155628	0	0.07365237823746415	0	0.007297111500475642	0.26769779975813496	0	0.16534481458033273	0	0.15498622658909197	0	0.12500096838816185	0.0021079679272809344	0.004790470752271269	0.79	-0.018	1.1139935641400314
TCGA-CR-6472-01	0.07509751476192988	0	0.014900923404018617	0.1573900289594174	0	0.1662799587708279	0.029734575798432066	0.10536894160625793	0.023933769165507077	0.005801448609084678	0	0.053482305055301195	0.0003	0.023706221319535207	0.17274690948966043	0.028553199097551517	0.02508260474349586	0	0.11760976119993037	0	0	0	0.06	0.15265916429253795	1.0411462167495609
TCGA-CV-6945-01	0.0007	0	0.010860127907810846	0.04259385881972519	0	0.18694295700279395	0.0390543611912802	0	0	0	0.030627266581451606	0	0	0.4929993765530792	0.012398013765489857	0.056064649515910676	0.005643730322282441	0.11670531595183598	0	0.0053891682236701394	0	0	0.13	0.12070468820591602	1.0829629953762656
TCGA-CV-7248-01	0.1540797858683896	0	0.15153222170817118	0.08895669228977046	0	0.12814900146031474	0.015249375805932597	0.02377113052012269	0.029780774517928117	0.014834937713925769	0	0.024625315998892842	0	0.19508909402005367	0.052341712948548044	0.0778208630577555	0.004097581217186171	0	0.03579557255807507	0	0	0.0038759403149334713	0	0.3984946985313303	0.9190709268137007
TCGA-CV-6952-01	0.03374724786598379	0	0.03274032047667829	0.12386924530854984	0	0.1629614937939512	0.047759589330788464	0.04522860816742416	0.013139031467721234	0	0.012949408733119285	0.019414467600818323	0	0.1633786944572487	0.11245014682456848	0.1254058143040512	0.028175596234608205	0.06887442842834278	0	0.0029914745341155743	0	0.006914432472030443	0.02	0.30848420679826105	0.959602459731378
TCGA-RS-A6TP-01	0.00884596006715227	0	0	0.22603348442742333	0	0	0.06745728629208785	0.03862378795842395	0	0	0.023662143506181406	0.1303269735380288	0	0.128251487993627	0.248057822198759	0.04020258445213553	0.0024819578133203905	0.02202796984553681	0.06251232657667048	0	0	0.0015162153306531702	0.02	0.3026286412245887	0.992489366646261
TCGA-CN-5369-01	0.0303260370329373	0	0.007790283927636642	0.1333305209342192	0	0.09973191436863248	0.07672378388054521	0.04549792598500001	0	0	0.008204809706508531	0.006751442617929233	0	0.1934083804516102	0.2306968529388362	0.10796258793961547	0.03162221531763367	0	0	0.020714114302935124	0	0.007239130595960691	0.12	0.1266873019370509	1.0631188797051223
TCGA-BB-4227-01	0	0.0016106163123492383	0.002139456805257686	0.035310937003504315	0	0.09324530030672969	0.02658656211832152	0	0.009887176883659117	0	0.06891531519145666	0	0	0.15766878073048293	0	0.2681062311549736	0.058309681908973676	0.19084397177452517	0	0.055054322135303	0.01794572132292324	0.014375926351540119	0.1	0.1345651734140541	1.041268111037343
TCGA-CV-6938-01	0	0.035317050341106	0.007207404076638067	0.09010970942170782	0	0.06052828638761796	0.039015689910961764	0.08854223054109146	0.033258261465536634	0	0.014513382684762429	0.015005551985126458	0	0.15437839710468593	0.13235885267711323	0.15567697689894638	0.041817888615916385	0.08758742716558574	0.03839404276091115	0	0	0.006288847962292583	0	0.3693633932777255	0.9312345141630538
TCGA-CQ-7065-01	0.0014616598443263277	0.0024796135208242924	0.0006	0.0060840719634382605	0	0.2611462264123793	0	0.013119381107171774	0.022010102235941385	0	0	0.0534837528492743	0.03609583151748704	0.13202690006444961	0.00302064078018273	0	0.2852498459028233	0.13105979113655064	0	0	0.04542519688277981	0.006687942320049083	0.17	0.07776683121931	1.0582600557465487
TCGA-BA-4078-01	0	0.0065456120898738646	0.007212879536732066	0.13804111386790918	0	0.20628398985324242	0.003992778813845865	0.09314626668740716	0.00396211955951672	0	0	0.017145143726292854	0.04122772353820128	0.03963935446338546	0.06290934068792962	0.20880915478818549	0.13535349366470764	0.022029652750768035	0	0.008751182652492992	0.004950193319509334	0	0.03	0.25380271432334567	0.9810538163595679
TCGA-CR-7376-01	0.07961569031754522	0	0.011760024216723924	0.024290117411488066	0	0.2872779322845588	0.03848954919170735	0.057397654456846095	0.010898228361344112	0	0.038812881110542354	0	0	0.16546310855975127	0.11353149737611304	0.12223483641254031	0.013467196537182828	0	0.030742100399236097	0	0	0.0060191833644205285	0.02	0.3258623690718907	0.9501971573492788
TCGA-CV-7255-01	0.06111477215825826	0	0.013949282095438352	0	0	0.04817663963621782	0.03093621287287134	0.01867039783902278	0.009911577685790242	0	0.0023237575599896745	0.022270558395902876	0	0.719015161534804	0.021597000344807278	0.010001297702929254	0.0086058437408062	0	0.027794176993471396	0	0	0.005633321439690497	0	0.6826190564771576	0.7314702197536349
TCGA-UF-A71D-01	0.14420182791472072	0	0.3116497458473192	0.11811779806437067	0	0	0.013367885749118355	0.03779940067753739	0.023320979991679473	0.03678269074115427	0	0	0	0.12410616864806508	0.02517952816212303	0.04727494351707204	0.013411294214548276	0.08884290093373973	0	0.006083448970851382	0	0.00986138656770039	0	0.4090678881757551	0.9325227043428833
TCGA-D6-6823-01	0.034288156780122675	0	0.0831004105831241	0.018748149423066587	0	0.04791783437174995	0.05035794300171859	0.021786483597968958	0.0298617306767529	0	0.0015151532196492567	0.022530163449144016	0	0.3568525027370953	0.11060158093780685	0.0943041228521586	0	0.02224642743169163	0	0.032874367566023015	0	0.07301497337192757	0.03	0.2569268146630395	0.9956077692433887
TCGA-CV-7414-01	0	0	0.004820348020766099	0.04619651339322181	0	0.3009484467937507	0	0.02941212214379325	0.057429692669595966	0	0.12422249335626312	0.04527393345648307	0	0.07601644231699667	0.06591430496211534	0.052312162059912744	0.10003769524133206	0.009892950278340177	0.08752289530742897	0	0	0	0.04	0.23228044409088372	0.9960838897745545
TCGA-CR-6473-01	0.03680257193723378	0	0.008614897235255657	0.08000637687420116	0	0.22169498016970393	0.05713295368178988	0.10216757767173489	0.09693360224434674	0	0.05301652005691092	0	0.004656803646365042	0.04151111238512086	0.13092126804545512	0	0.023150906153659376	0.13714879769479232	0.006241632203430311	0	0	0	0.05	0.1683451608927714	1.040810623932413
TCGA-CN-4731-01	0.08565960630494864	0	0.09585815106198974	0.07661083620890789	0	0.12565654143026722	0	0.039855321359971774	0.04787596189747578	0	0.0469552166671864	0	0	0.27505026387044884	0.03010473244976219	0.09801328223886827	0.0229757763362324	0.040112732173766825	0.0015054826027562208	0	0	0.013766095397417775	0	0.3759291657515938	0.9284848678846033
TCGA-QK-A652-01	0.06391552540966718	0	0.010232411514930139	0.044223533840247346	0	0.10632106054870381	0.03929838571988777	0.053611415618248	0.05830285888799955	0	0	0.029917062778935147	0	0.13982979597213843	0.16808231106190336	0.117043302631042	0.1107087930995767	0.013303639547105514	0.03630524908485955	0	0	0.008904654284755587	0	0.36853630160514733	0.9313426243256178
TCGA-CV-7423-01	0	0	0.005255419090098105	0.014056652539377655	0	0.1465929844908282	0	0	0	0	0.032416084513747286	0	0	0.6411354546451402	0.03168813514283433	0	0.028194304765276262	0.07102326460759234	0	0.029637700205105613	0	0	0	0.44807850704438495	0.9154590192762033
TCGA-CQ-5323-01	0	0	0.09037369907813686	0.22341159330316857	0	0	0.057383249248936105	0.08536071484539758	0.06442679996736268	0	0.021274815049740832	0	0	0.12735056004389636	0.13313434267347876	0.0785356218030791	0.033927879636170874	0.06880672308756526	0.013795698125399504	0	0	0.0022183031376675115	0.04	0.18928748602678905	1.0155681093589843
TCGA-DQ-5629-01	0.18512897111437793	0	0.16000673124907214	0.02748929021556292	0	0.08172691426293789	0.05783045088907641	0	0	0	0.021630507016348707	0	0	0.32380849440969817	0.03458980823404038	0.05748289745495602	0.0036709926920358766	0.028610344391228927	0	0.01802459807066464	0	0	0	0.39378723747490857	0.926876375187015
TCGA-C9-A47Z-01	0.007276645076886051	0	0.007892634135608154	0.09471334678998992	0	0.16054115688814224	0.04149351220649552	0.03149581503802645	0	0	0.014657565131106397	0.021401701312695365	0	0.3729715853979553	0.1086296272204404	0.08512645039796463	0	0.016144077701613135	0	0.030381948016808238	0.0003	0.007020750590470509	0.13	0.11941121284723157	1.0640747228858431
TCGA-HD-7753-01	0.013160950276753163	0	0.0056863908354164395	0.04031672745196177	0	0.21493510549162217	0.05352543670043417	0.029521733679288738	0.002200456275451668	0	0.08611859215792683	0	0	0.2152657084971571	0.03696037507753621	0.07027283486488474	0.013100605194343721	0.11037117934927453	0	0.09720233267031848	0.0005	0.010875761215915988	0.09	0.1414168937530774	1.0332951312625651
TCGA-CN-4733-01	0.0032211500571525786	0	0.0778110682598627	0.16702521265499504	0	0.1957578741932865	0.06564370449122964	0.08497377015700987	0.0364182971602544	0	0.04309508535394099	0	0.003939750805021667	0.07445505673386268	0.07919947009229268	0.08458075275339688	0.020948594816561587	0.03492877344738694	0.02638242704838173	0	0	0.0016190119753641057	0.05	0.16329945192803588	1.024470201344717
TCGA-QK-A8ZB-01	0.0663336241379632	0	0.3202442728810677	0.022037309408389872	0	0.04680200394932167	0.022607505316958616	0.03835796248178285	0.004992273344084464	0	0	0	0	0.2992279118665917	0.06551083697251993	0.05190249085366499	0	0.011949978995654444	0.03714029791881232	0	0	0.012893531873188174	0	0.4169472432030598	0.9271366888920545
TCGA-CR-6467-01	0.057094131922725014	0	0.0334119026456468	0.2956736426097743	0	0.15291236576973716	0.012736489114030903	0.06741431893282877	0.09535516530111152	0	0	0.006487172299284514	0.005606015209614995	0.07486713647377116	0.10756487599275062	0.048437956768720494	0.01801136245280988	0.004287388865594105	0.020140075641599763	0	0	0	0.06	0.15871912105501504	1.0428287562185987
TCGA-CV-A6JO-01	0.004719081593206969	0	0.0015803761832805365	0.22943037476048578	0	0.05843697568881374	0.07002551778846855	0.07223035857679043	0.01203377435233647	0	0.09246074648494199	0	0	0.07808326186766328	0.21587034489834567	0.1053557349015832	0.019848744435804512	0.0003	0	0.039649923478654724	0	0	0.02	0.3075049470718342	0.9747204113242542
TCGA-BA-4074-01	0.04224859652276212	0	0.011722346718653284	0.01586996387622371	0	0.2505200319592684	0.0006	0	0	0	0	0	0	0.25510643231600066	0.06253408102975498	0.11883204570009838	0.03382215773916911	0.05639073781934501	0	0.12389266231434717	0.006300717518448765	0.022152762733399552	0.04	0.22199473318450838	1.002505204770714
TCGA-CR-5243-01	0.03267303239876634	0	0.01646591849806339	0.11946184738830394	0	0.23870168348222506	0.02070918860493837	0.05843238072480654	0.14494300328595416	0	0.09310728305188593	0	0.0004	0.1028843476242519	0.05139754247239665	0.016125170075638524	0.03989685694325924	0.028826312224491696	0.03598150421660937	0	0	0	0.17	0.07655198791755649	1.071956923460402
TCGA-CV-6953-01	0.006549678850861179	0	0.1402039323249817	0.15369881952051095	0	0.08674089003989752	0.08140000270144866	0.0527375502563453	0.01712746846601827	0	0.04135357233145592	0	0	0.17807378522511752	0.035436980010802976	0.10399403319266666	0.017353465516103114	0.013392102940699176	0	0.05947585124164636	0	0.012461867381444662	0.04	0.23999275662829947	0.9876277469065806
TCGA-DQ-5630-01	0.0032982457469148425	0	0.021224073269900882	0.056417627059827405	0	0.17180855731851502	0.04610145267386845	0.04857335076303055	0.0030057584445466272	0.01174512708480408	0.09866110748947687	0.03081556850832745	0	0.12455167941540836	0.1838298742868415	0.11009602827132045	0.06742398722360145	0	0.022447562443616155	0	0	0	0	0.38347204584712097	0.9270497038635518
TCGA-BB-4225-01	0.06648200924534012	0	0.034412065862340434	0.2121347303770142	0	0.12839074746449194	0.1088847418430418	0.09269753860236583	0.0606034995188913	0	0.03950432715085425	0	0.0032015061250733915	0.10791540941550636	0.06522016488421663	0.02333764094200213	0.04813945105118373	0.0036314391022684287	0.005444728415409478	0	0	0	0.05	0.17600099231174007	1.022319777980016
TCGA-CR-7371-01	0.1334047555564014	0	0.048482180061275415	0.10382323833241484	0	0.19209365820136828	0.036849390801279025	0.0063807054902545604	0.025685548434198856	0	0.0648006056042817	0	0.01704623277737256	0.1398943711269541	0.04932846385041827	0.04890012402659091	0.020186452273564075	0.035683871423717116	0	0.03359120783634144	0	0.043849194203567476	0.02	0.29895626919513585	0.9606007125833025
TCGA-CQ-7069-01	0.003061842897521166	0	0.005433076448185679	0	0	0.21138047809991445	0	0	0	0	0.05080865166790381	0	0	0.323053490059924	0.02522726204478346	0.00947629865518705	0	0.2430115388666761	0	0.11797195253225987	0	0.010575408727644422	0	0.4858048882339816	0.8739633486230174
TCGA-CQ-6228-01	0.11795886777797455	0	0.02271216216631546	0	0	0.08784134720800277	0.014135299266518164	0.024480872718045096	0.02570538317174988	0	0.050567373308299905	0	0	0.3918438800903776	0.029130568268883078	0.14651241183141941	0.005598707079785735	0.048417335119358806	0	0.03509579199326954	0	0	0.04	0.2447986470601594	1.0014801548230943
TCGA-CN-A63T-01	0.03450721254348952	0	0.032689011666329496	0.08686458659292307	0	0.20274278749179095	0.1042884301044572	0.006270306363873203	0.003971940117191747	0	0.0862447798681764	0	0	0.14175621571780067	0.1435176344501656	0.08732369241719941	0.011570365765341727	0.028222303738192317	0	0.02288609351369141	0	0.007144639649377274	0.06	0.15586218651354972	1.029205339608248
TCGA-CR-7392-01	0.006356495097039331	0.0038421365893812685	0.06599076964304079	0.10154281722457745	0	0.24036993477225624	0.04787777076358391	0.025333119846752915	0.021822034525235852	0	0.06466012374209067	0	0	0.2106098439766762	0.06754470551688652	0.06397791687032685	0.002403577088230918	0.027145622639637972	0.037020249934830524	0	0	0.013502881769452602	0.09	0.13739135389403967	1.0322588976078209
TCGA-BA-6872-01	0.028123052399763402	0	0.014024938358765312	0.060587578047446904	0	0.15900642981430327	0.003844964861300681	0	0.001427494113559901	0	0.007059976996622495	0	0	0.3712576033996395	0.11467222161506181	0.11297495801915784	0.001	0.03621070524483413	0	0.08629463614127626	0	0.003558026601019683	0	0.49126320034087007	0.8707058245469829
TCGA-CN-4722-01	0.1637389416916462	0	0.2628700057047295	0.12903527287725275	0	0.12203323194329502	0.008514911232420397	0	0.04266217444042156	0	0.01711073957600482	0	0.024849564945697462	0.04596152552723638	0.0267655861769251	0.09793750030933789	0.003389497208453239	0	0	0.05018581730164979	0	0.004945231064929907	0	0.4728070388312456	0.8850400106087951
TCGA-CN-6992-01	0.14494498230094982	0	0.05080492561995267	0.061994417802825226	0	0.05836824937871306	0.007770096644263051	0.022391774413786366	0.06979350930034156	0	0.001368426213016822	0	0	0.31859307310196	0.04228809325842907	0.18843458121790446	0.018414934864713833	0	0	0	0.014832935883143947	0	0	0.4299100059940978	0.903485597750742
TCGA-CN-5359-01	0.04619324657396767	0	0.0041246140772619065	0.0884535783714474	0	0.18776735188357957	0.0289247161139112	0.017778536587215354	0.025021881598116764	0	0.05504646654450093	0	0	0.2339006676415841	0.058591504936066206	0.12890077714472553	0.0011420273557324694	0.03895241079863063	0	0.03912645437094676	0	0.046075766002313535	0	0.405797693653878	0.9137248669837895
TCGA-CQ-5331-01	0.028514128243182762	0	0.01230101862646239	0.0777609189117325	0	0.18702830048279898	0.07706300125276777	0.07713681870567099	0.007333799638773993	0	0.006372739359589385	0.04433594459540472	0.010042221074313233	0.053153181076625707	0.19439665247363627	0.11796138082232643	0.03115743281887925	0.01765307351917473	0.04442106523673664	0	0	0.013368323161924248	0	0.3973931687497564	0.9195695300866077
TCGA-CN-6988-01	0.09681160298849471	0	0.01672912996476949	0.07713110447354304	0	0.12469446158567464	0	0.02227473709271543	0.057770424244787795	0	0	0	0.0025678300599973132	0.1590877853812753	0	0.06474245715729511	0	0.09423639631725016	0	0.2315296155111351	0.040787017728382995	0.01163743749467892	0.19	0.06740937326963992	1.069830907994878
TCGA-QK-A6IH-01	0	0.010744148527332076	0.0020584122561571757	0.08834243215296692	0	0.09173966719823642	0.0018903204137667522	0.02247285655655194	0	0	0.03481263012233901	0.009835423897360737	0	0.434606212529234	0.013618470246811442	0.1762126321064614	0.01918914918381705	0.018787881449349342	0	0.07455969533577204	0	0.0011300680238437127	0	0.4558951855388797	0.8944058929262209
TCGA-CN-6997-01	0.06572175356950512	0	0.028943357021922952	0.031243462017508567	0	0.1375710440511606	0	0.03549068851286762	0.026729058279437085	0	0.022328344446819474	0.004695247933366757	0	0.3221594509822389	0.05892501008547698	0.16951233430451457	0.015058855846561626	0.02081622082765134	0.06080517212096841	0	0	0	0.04	0.22995526717859552	0.9986112747567104
TCGA-CV-A45Z-01	0.045703029204483145	0	0.021832866788523156	0.0921113724542888	0	0.08032469073724229	0.10966422300400365	0.08695837391675038	0.02828529119394231	0	0.029265354463146737	0	0	0.17049826645958988	0.11411643479425176	0.11873756003180555	0.02761077111578764	0.045483320484556514	0.02940844535162821	0	0	0	0.02	0.2684558796985131	0.9739838017297655
TCGA-QK-A8Z8-01	0.13871403636250212	0	0.16443696553636325	0.11549867551283262	0	0.036898315559494556	0.008437296523362553	0.12883878194245874	0.0069116438906249265	0	0	0	0.00886598771322121	0.05839495085662231	0.029773032809725552	0.06383121161491043	0	0.16351065942506351	0	0.06481256295990784	0	0.011075879292910342	0	0.3937106412502312	0.9219500620490025
TCGA-UF-A7JK-01	0	0	0	0.07180933274626657	0.004808308838107422	0.18223146218603173	0	0	0.001	0	0.03177117855638338	0.011657946956219035	0	0.4310505747469378	0	0.11291352797971575	0.09761628589673547	0	0	0.03934819885038537	0	0.015838737371085723	0.02	0.28524390131128735	0.9908764253447433
TCGA-CV-7183-01	0.0022438227146195453	0	0.019765566325418135	0.11400270836581082	0	0.12467646924105513	0.044828969723380706	0	0	0	0.035874677948401726	0	0	0.3929391094916377	0.06799993148179315	0.027605942099784578	0.06461367818670746	0.04270952411600887	0.05948967070607071	0	0	0.003249929599311477	0.3	0.032387052936920464	1.0953409381938757
TCGA-QK-AA3J-01	0	0	0.16114902545835708	0.2210896551700897	0	0.03325801310601057	0.14664932379930637	0.07355999951016154	0.02932236937196858	0.05460603534164166	0.0018490329305946365	0	0	0.025238040609588615	0.0855515867547221	0.04817861624916078	0.016759298499399833	0.03533880970203098	0.06745019349696756	0	0	0	0.02	0.2656217565519033	0.9816472978915255
TCGA-D6-A74Q-01	0.08284935954717766	0	0.20654161452735273	0.15894208839282864	0	0.006137164231987887	0.015460895580655156	0.10116319991770838	0.0159875951949146	0.06418311141708248	0	0	0	0.12074018227344861	0.02132865428446427	0.05281902002528195	0	0.052273114393032775	0.04437025652753676	0.041194135799733446	0	0.01600960788679458	0	0.46912816195936613	0.8823289828839871
TCGA-BA-5558-01	0.02355120300601377	0	0.001498836978757577	0.05463891484187659	0	0.12060909935868631	0.05926294698946281	0.014519296834135637	0.01823104650215005	0	0.1334073334572531	0	0	0.26201202742400975	0.08340458071728908	0.10485538616994743	0.005446757100591738	0.013793698052745358	0.0482745161631372	0.04409096090075664	0	0.012403395503186865	0.03	0.25089948702077	0.9871044619602659
TCGA-CV-6960-01	0	0.016188545226830168	0	0.0023848015568190715	0	0.09689241868480478	0	0.023332547639879395	0.015316658838518448	0	0.01825127167252612	0	0	0.3578119296255374	0	0.11260405076344035	0.1190944413521828	0.06942906648576813	0	0.1562233680172512	0.006188904786354728	0.006281995350087383	0.14	0.10202242377070657	1.0804772806143084
TCGA-CV-7178-01	0.03757163143876153	0	0.014459730371944004	0.15271583845759779	0	0.09666027411087981	0.053898897856755876	0.03637052921381936	0.03659597884385396	0	0.05702649319436321	0	0	0.2363097976678735	0.09796982441782266	0.08552249780597948	0.05387073057375257	0	0.04102777604659628	0	0	0	0	0.42653673844572315	0.9037121428819321
TCGA-CV-6441-01	0	0.009685118981346849	0	0.04773079558757212	0	0.06084325877168426	0.010076331241324609	0.02107446432786922	0	0	0.009497037666450627	0.029897257557894925	0.04339300239774642	0.01357903767722576	0.17828538350720108	0.1138612802162603	0	0.32336138798088965	0.13871564408653417	0	0	0	0	0.365360892215747	0.9566621688135222
TCGA-CQ-6218-01	0.04400059336702768	0	0.05440290220306309	0.04295037717486703	0	0.2477229634044015	0.06803250078338954	0.01055020427915485	0	0	0.026717678589168816	0	0	0.20678913437125773	0.08501184416008127	0.15816628339548547	0.012506366487432644	0.011226004416679845	0.01922933361721412	0	0	0.012693813750776405	0.03	0.25828934844637697	0.9789831331239908
TCGA-CV-6962-01	0.009897826692052721	0	0.002178467607907015	0.046436534958193006	0	0	0.0020448204233995647	0.04003867772435301	0.024720224169153083	0	0.05683538081662586	0	0	0.5552424646868231	0	0.09099726390836892	0.00569547075932057	0	0	0.15002935904763443	0.015883509206168635	0	0.02	0.3123448007191033	0.99984843324924
TCGA-CN-4740-01	0.04270385685014515	0	0.023242980585459313	0.07771954614297996	0	0.10144842028933072	0.018606665248003626	0.04030174120030218	0.014181506316143051	0	0.008209777891244895	0	0	0.39127124099382254	0.0826469879834922	0.11715428301385733	0.022329484400381128	0	0.04595238666868583	0	0	0.014231122416152176	0.02	0.2845094410902433	0.9799192484206564
TCGA-CV-A45Q-01	0	0.002357058617506417	0.00480060997416037	0.15172302029157697	0	0.034658769279566265	0.028988053798551832	0.048493158005062195	0.026299369056496043	0	0.03972286631704448	0.053344247103874406	0	0.2590015726344317	0.04554687851962525	0.13162537490538348	0.11945776027846733	0.007949327180191191	0.030780913071104043	0	0	0.015251020966958042	0.21	0.04924686260170515	1.0753669698860204
TCGA-CQ-6224-01	0	0.001	0.0012840710144484983	0.030042419844802815	0	0.26241528002231146	0	0.008928414066383415	0.035804642866919	0	0.02574019675904866	0.0008	0	0.2208625345806839	0.1110086792274113	0.11110366132492315	0.15095227531805888	0.005746574487075364	0.03435156308535428	0	0	0	0	0.4206225863035082	0.9070201959626367
TCGA-CQ-5327-01	0.026386697272069368	0	0.01332276382382596	0.21476135057392	0	0.04315430391160895	0.0727728723920084	0.03037599847980861	0.06344661697670173	0	0.10364789687676838	0	0.031676622568217155	0.0769930048143199	0.11452875158961774	0.13778623799219497	0.043888340734325175	0	0.025109932786370637	0	0	0.0021486092082429924	0.02	0.29918405311514534	0.9631858769362323
TCGA-CV-5432-01	0.1230276505276939	0	0.2341752802124538	0.10525278584006391	0	0.09155288780895536	0.06661437442148825	0.00809954001144306	0.008508226648284354	0	0	0.0041294356887946575	0.005747599972699736	0.08843181625942345	0.08123225401995206	0.0726789476522582	0.07003082619336033	0	0.04051837474312891	0	0	0	0	0.43750002176315683	0.9007667093980417
TCGA-CV-5444-01	0.011782811950312947	0	0.006381696413093933	0.021760503321661493	0	0.1215640510736051	0.027428782808229083	0.0346269153179447	0.07418742154549461	0	0.06859740683511513	0	0	0.18431124013544167	0.17160683415821756	0.1536376522141536	0.0731627959215647	0	0.05095188830516539	0	0	0	0	0.458819352052016	0.887704200764429
TCGA-CQ-5325-01	0.0539759028865427	0	0.0075359466885182	0.21187496357580954	0	0.1238801827950775	0.07814434283559453	0.04247237341005111	0.02684000318686199	0	0.012149633848119842	0	0	0.08836827690145084	0.1194352297294216	0.12371665432169814	0.02530970657024477	0.01720591695860752	0.06183553775322006	0	0	0.007255328538781605	0.13	0.11732313149864326	1.0396900016866704
TCGA-CV-5440-01	0.00570378390110125	0	0.005814759147707536	0.0324883234043417	0	0.07834956232805787	0.026675708749607632	0.04908071043918084	0.00739006102933617	0	0.01683542657410794	0.022082159661892045	0	0.2889279095373166	0.17267411522662612	0.13665727071590608	0.09599639154471434	0	0.06132381774010389	0	0	0	0.04	0.20702573658680212	1.0188178466112712
TCGA-CR-7394-01	0.028368380847990367	0	0.042922301335479994	0.2150161573470083	0	0.19957138420496806	0.07859018761460825	0.06077929456629183	0.028974496504808114	0	0.07143200251425	0	0	0.07839315313360397	0.07687130015686813	0.04553981236910262	0.021556679230147174	0.024610492406932555	0.008137068900724562	0.0038384175518339355	0	0.015398871315382123	0.08	0.14157669376834023	1.0417448274404368
TCGA-CX-7082-01	0	0	0.006022220704519929	0.18179798068660769	0	0.12919426894498603	0.07812887131667878	0.04480877507198492	0.019215870359039548	0	0.03103481749892712	0	0.003913551890466286	0.14442684482256066	0.1309692689890675	0.14619165868386685	0.007550268390510186	0.03071673268775653	0	0.03877632647993142	0	0.007252543473096625	0.02	0.3311712956720732	0.9509881615909482
TCGA-CR-5248-01	0.012056142879860857	0.013745016384175848	0.029663037875672253	0.22715681404724206	0	0.027580795579649493	0.09854388955594608	0.05356254858312916	0.09511291032245316	0.004568893905492071	0.06666877617959743	0.007511327462477972	0	0.19549754210748757	0.05392630881459227	0.08291772568009129	0.005557364829327921	0	0.025930905792804593	0	0	0	0.1	0.13208572530544024	1.038591806600819
TCGA-D6-8569-01	0.026164400287825268	0	0.018345494717745933	0.029591230826232138	0	0.1932008234596054	0.014202344003164873	0.013949188889971443	0.015230732316039787	0	0	0.07374029270546721	0.0006	0.18785008754292082	0.16937070433228812	0.061322894494862716	0.05527812231766386	0.11261098746910227	0.02612596388111521	0	0	0.0024239923837190334	0.01	0.33359906917895615	0.9553444866109968
TCGA-IQ-A61E-01	0	0	0.012667738101541027	0.12202607594936282	0	0.10651907433849962	0.1841471805514626	0	0	0	0.06462246280380432	0	0	0.24740768259142398	0.07524081525334829	0.07238112468789308	0.017855843934814878	0.02659809385189211	0	0.07053390793595721	0	0	0.02	0.28613694546389623	0.9705288662494355
TCGA-BB-4228-01	0.018387102813444033	0	0.013228001237106492	0.11706270655076347	0	0.09677014775506358	0	0.13695857871084494	0.045045544178482604	0	0	0.016146790738216937	0	0.3011284957468589	0.09326213195833077	0.052152816271490585	0.07988780829739017	0	0.015544240069975242	0.01442563567203227	0	0	0.13	0.1146663147604746	1.0518063676447817
TCGA-CV-6939-01	0.17703811348004522	0	0.06140977554910525	0.021546264429318264	0	0.2684659501662252	0.015202765329650115	0.048403418938453284	0.015855921926640593	0	0.016611665147024526	0.002730418770838997	0	0.13600943230513798	0.08558779295359603	0.07923766848464317	0.005719692209527459	0.00569366318659937	0.05925360388225182	0	0	0.0012338532409427165	0	0.3513643768313865	0.9388867584325669
TCGA-D6-A6EM-01	0	0.011689997560733028	0.04655276414958128	0.20074830673348182	0	0	0.05122016820482915	0.056559392958245865	0.09249826714577558	0	0.04729971778319514	0.023702732252015916	0.003934064778895711	0.1158877223910686	0.2089964260713356	0.1260718455095824	0	0.005924220843426028	0.008914373617833923	0	0	0	0.04	0.20443297396351792	1.021859375539978
TCGA-IQ-7632-01	0	0.014569016826843905	0.18687248467458645	0.08642111166867185	0	0.12272151193407423	0.011953729408896554	0	0	0	0.03100203880739621	0	0	0.3071300141263509	0.06675120327844769	0	0.02621002382627054	0.031888642350312205	0	0.09851536910010736	0	0.015964853998042157	0.02	0.2681015913450181	0.9877452261949003
TCGA-CV-5439-01	0.047972393900591166	0	0.014629715182213204	0.19570799636382258	0	0.035172110025122494	0.07172453380594832	0.06687139320845115	0.04044183933006505	0	0	0.017116736880945504	0.0006	0.09308608860333575	0.21180366234901327	0.05147415325536727	0.11183093444127991	0	0.041216054077384	0	0	0.0003	0.04	0.23253361996382158	1.0013630780174385
TCGA-CV-7422-01	0.048794527145198	0	0	0.01042352078931465	0	0.2082962043528103	0	0.06386825605895978	0.009970757117860133	0	0.06046602058626377	0	0	0.2964801783153861	0.08692159992237639	0.12130985894370282	0	0.032247827489512715	0	0.06122124927861533	0	0	0.1	0.13511878460415305	1.0434412628993268
TCGA-CR-6481-01	0.14511053970040308	0	0.06515729827738052	0.14753438108914532	0	0.09872099410635501	0.04021492399232774	0.06995694457170365	0.06414839809101679	0	0	0.008950618604031584	0	0.17253688860318367	0.0856691106523816	0.04638171834775232	0.016384506842418146	0	0.0348683245912278	0	0	0.00436535253067273	0.02	0.32567958630664384	0.9510724725548527
TCGA-D6-A4ZB-01	0	0.025642196521712433	0.12749575085644335	0.05184256015459924	0	0.09148964810803166	0	0.011534459607591451	0.010603735134347588	0	0	0.0299835817056542	0	0.46983407964556523	0.04807956582544453	0.06957913672665515	0	0	0	0.04333140282082434	0	0.020583882893130824	0.05	0.1849596238066489	1.0460162901899297
TCGA-TN-A7HJ-01	0.11908573806724594	0	0.22209005166018667	0.02237115008707612	0	0.06655547270906055	0.019135878100906237	0.057695236877560674	0.026770426611720157	0	0	0.006483450000894359	0	0.12212409013362943	0.05245125658092407	0.08377034673449403	0.05735366359502262	0.08165685892856112	0.043116721946815366	0	0.0001	0.019196986942648944	0	0.3848041168808002	0.9281933466281066
TCGA-CN-5360-01	0.1298039573991025	0	0.07858087839245048	0.1439431619246245	0	0.122150421349896	0.08072087836993926	0	0.04929832872682174	0	0.007154471915322059	0.0073488009994739775	0	0.11533025235986258	0.08808121257055612	0.09196888854530016	0.03380059827679571	0	0.04546932015618219	0	0	0.006348829013672744	0	0.35811449031062575	0.9345569044250621
TCGA-UF-A7JC-01	0	0	0.00879901641062411	0.00508982528645457	0	0.19014747872186322	0	0.01223085910391679	0	0	0.026978003856212296	0.02956347167155928	0	0.45276901511961953	0.08330889055941039	0.06677480343685546	0.02879031748926752	0.08382236303850474	0.011725955305712086	0	0	0	0.04	0.20623499035842469	1.0349538256725146
TCGA-BB-A6UO-01	0	0	0.009528514040397777	0	0	0.2340644559654918	0.01552796155819772	0	0.01417221030530672	0	0.04998217195536764	0.010911784204764614	0	0.34457432821893186	0.062358906576165454	0.14164035675104494	0.008376021644399531	0.003549634605560508	0	0.09311416101455815	0.0031877752869633215	0.00901171787284991	0	0.5036768029597768	0.8634381761606978
TCGA-CR-7398-01	0.025406472460937392	0	0.0036227737524412214	0.049890591271795515	0	0.22940846057053324	0	0	0.016521282936629522	0	0.06295130230743613	0	0	0.20686140197280287	0.02436595160669776	0.13891860163501293	0.009714992021864596	0.051016501108869024	0.12970703083052038	0.02038017949453891	0	0.031234458029920524	0.04	0.24424107128907246	0.984079113335288
TCGA-CR-7393-01	0.11732861478483401	0	0.001981980451115178	0.16244286542054767	0	0.20041184305293533	0.08675250540112779	0.04529725446022705	0.045467466585785515	0	0	0.008470105460818797	0.016209339779587877	0.014318000402872887	0.04550683880743721	0.11219084871154814	0.05462884532228129	0.036305583147854155	0.038069527579595155	0.0004	0	0.014250394395239724	0.04	0.23873327862618474	0.9869360954628186
TCGA-KU-A66T-01	0	0	0.011987265026029079	0	0	0.3269362088017521	0	0	0	0	0.0721832181567707	0	0	0.2439955776430297	0	0.0173177126044721	0.06565000988383574	0.14824954495100304	0	0.1079924569539715	0.0054824937843068276	0.0002	0.1	0.1302311123469792	1.0433323263102756
TCGA-CV-6942-01	0.01116151940936391	0	0.08260580887912049	0.1655260475491801	0	0.06732728774162643	0.05510666584126468	0.03662313436755186	0.027413348696378768	0	0.11958131043988503	0	0	0.15440079368709664	0.12982052245614864	0.11409016697773254	0.001120089833628101	0.018060992589502986	0.008070864835887646	0.007786478646404394	0	0.0013049680492277906	0.05	0.1751783281893234	1.022622134147074
TCGA-D6-A6EP-01	0.12756563379395106	0	0.2704049889216515	0.20192396031523793	0	0	0.038711551927168596	0.03563609963456347	0.020379517386450056	0	0	0.04390421404456772	0	0.03927012298371425	0.004445891927002533	0.1819604061322188	0	0.001	0.034817438252406636	0	0	0	0	0.4539854453738636	0.8961934651835454
TCGA-CV-7433-01	0.007284620923757515	0	0.009249491333169178	0.1415470510689435	0	0.15612006166722164	0.05114652417396635	0.05383360638541176	0.022899486574740842	0	0.0803989022858129	0	0	0.1489627668879245	0.13218852707638035	0.14482998374340608	0.00620760734184734	0.02654479609775033	0.018786574439667816	0	0	0	0	0.41112954773196075	0.9119275905893557
TCGA-CV-7247-01	0.020489415870507562	0	0.0004	0	0	0.17777564081480163	0.01313928023581975	0.010640195934772632	0	0	0.0021903952398827963	0.02647103194731085	0	0.5692185062202646	0.05811403310435592	0.057234565966989816	0	0.031017591871797884	0.03329046589374757	0	0	0	0.03	0.25889319091188295	1.0221386378044364
TCGA-CN-5363-01	0.03874536018595986	0	0.02210662686388585	0.13772662523004453	0	0.06449073283581364	0.09538198814023247	0.008561984531700272	0	0	0.03227014682630832	0.03538312137514837	0	0.09855260371208746	0.1720804067053767	0.18864931927904027	0.029252940950893307	0	0.07679814336350896	0	0	0	0.02	0.31969040765477513	0.9545342820372813
TCGA-CR-5250-01	0.021436254450658176	0.003054432825858295	0.053624104407315826	0.04781303932630971	0	0.2826005954086803	0.023567177773686988	0.0927413705928416	0.12341936418363621	0	0.046774361498227814	0	0	0.18662870441568088	0.04839218769953904	0.0053285336880764395	0.019954775959014175	0.020549582596544505	0.02411551517393005	0	0	0	0.13	0.11742924903177801	1.0499952433634863
TCGA-CV-7099-01	0.06703191942066242	0	0.02102683243480084	0.15827512219618015	0	0.0959883527087332	0.0223755699641445	0.055676058879531906	0.009909266899494026	0	0.03262988603332794	0.027991217151711364	0	0.19288725254465425	0.14440718552481155	0.08612560873464148	0	0.051927089507764555	0.019001717400553408	0.0058045395318177834	0	0.008942381067170631	0	0.3883278659419783	0.9237067067869464
TCGA-MT-A67F-01	0.02863532095458156	0	0.00466867622612956	0.22532735891698658	0	0.10235857477148222	0.12807402413009236	0.03719706257414992	0.02326654751885527	0	0.0976771317018087	0	0	0.053844873226419836	0.07431154681176705	0.07559118752658812	0.01139755253442802	0.007501940870704204	0	0.11388734235549393	0.0011894066079118277	0.015071453272600923	0.02	0.275156973201121	0.9787000447049276
TCGA-CR-7380-01	0.020057299865536705	0	0.013687812235971517	0.04752699026049853	0	0.246119005151752	0.016412580531588495	0	0.020909217548637823	0	0.023544824450646398	0	0	0.13357846913869226	0.14433691409302404	0.15103980075642118	0.05336826622056652	0.01585324680804229	0.10446806792342701	0	0	0.009097505015195139	0.05	0.18149293890427273	1.0125170784799693
TCGA-CN-A6V3-01	0.10501540494714967	0	0.11832456785236228	0.014389503706851691	0	0.12497546683761701	0.06613153627920068	0.01389082700342469	0.011649059031960063	0	0.008317319250435159	0.0015130770051592036	0	0.19955147134386955	0.1651308263260766	0.0805751656548184	0.02726301189459015	0.0562859549505908	0.0042407378148498365	0	0	0.002746070101044181	0	0.38744108009160194	0.9259739615337381
TCGA-C9-A480-01	0	0.019528725607528368	0.005066875775368803	0.004532195305449664	0	0.16865461387395564	0	0.041568291517099704	0.011972906262041023	0	0	0.07859539791331427	0	0.3671235017908415	0.04854249906201911	0	0.129223057764388	0.11566659485825871	0	0	0.006509837456597914	0.003015502813137288	0.02	0.29060674511118667	0.9780206387131929
TCGA-CQ-7071-01	0.0024273893783862415	0	0.012885448110356346	0.09103526927238945	0	0.18071047371601937	0.057663924429585775	0.027923833562520768	0.005020966781697143	0	0.02367358158059212	0.007093902694171845	0	0.18826764661249099	0.171595431440453	0.13897808543385487	0.05354695075803296	0.015709808897498005	0.021520756245718465	0	0	0.0019465310862326975	0.13	0.10530282694045145	1.0575859261508265
TCGA-T3-A92M-01	0.027761073272598285	0	0.06677339948581469	0.14711310644605283	0	0.1548613975114534	0.05035034057916211	0.053803908130638504	0.06945652150016483	0	0.015805040940978062	0	0	0.12026913365124603	0.1312637081832807	0.10101127978315873	0.04673675211210737	0	0.014794338403344471	0	0	0	0.05	0.17255813699577618	1.019249259838944
TCGA-CV-6436-01	0	0	0.008697549355999383	0.34473657812323893	0	0	0.17025385643809887	0.04546563707122823	0.02672494421131287	0	0.0919516060854254	0	0.004212622627441258	0.0386638399265173	0.1451072525133484	0.10703133739234973	0.0009	0	0.016286455924127433	0	0	0	0.03	0.25351105584449685	0.9997964183981747
TCGA-UF-A71A-06	0	0	0	0.06261317480655168	0.018702174066386544	0.23750608193319245	0	0.013049635774682232	0	0	0.0038129709419653665	0.015710264018618608	0.0018757097201249676	0.37799503034116094	0	0.05168139842131049	0	0.14085734513328915	0	0.06706075271388083	0.009135462128836685	0	0.02	0.3125260890268126	0.969700698192876
TCGA-H7-A76A-01	0.02181245072160052	0.051678052197889617	0.052852876452570856	0.11501173308716547	0	0.1355843422423243	0.012395705542053012	0.059818951340897014	0.09832638841683895	0.021887439091436985	0.0015962364160830224	0	0.01898201044670441	0.16026113267792108	0.10234027203904147	0.11425228881703338	0.016797749239639975	0	0.012070392397429831	0	0	0.004331978873370076	0.04	0.20872196798361967	1.0018307774569692
TCGA-CN-4738-01	0.04776602317456597	0	0.06489409905508232	0.12958304691946573	0	0.11890395108548588	0.10083907028190642	0.03770742039584289	0.03993715189335665	0	0.05613920696054597	0	0.006662187787917541	0.09651686316393189	0.10659412171461922	0.0705565916404867	0.04259844915932704	0.006703422930821539	0.05323608899844523	0	0	0.02136230483819899	0.03	0.25544527858103117	0.9771829360616813
TCGA-CN-5365-01	0.011940065876600488	0	0.0017697180976437839	0.06513302564771146	0	0.09064668855970025	0.017611587586649907	0.04822318403591994	0.016146950153635774	0	0	0.058172619590080576	0	0.15673929772764525	0.1257513413115476	0.2613831584626903	0.06215542487167118	0	0	0.07013443421972114	0	0.014192503858782303	0.02	0.32082993870388976	0.9567659726530929
TCGA-CN-A49A-01	0.19760677989328254	0	0.01778338146672772	0.022371572247084876	0	0.07566951078648063	0.029230552313793984	0.03127656173359169	0.01668634241699093	0	0.031075600453258093	0	0	0.3790913947081183	0.02908838996461437	0.0574556182495169	0	0	0	0.11266429576654007	0	0	0.04	0.23117887499307507	1.0082540302380147
TCGA-F7-A61S-01	0.10311439273220115	0	0.03471535151025021	0.14477467940856847	0	0.12886778791908912	0.06264815570918734	0.04609358713698205	0.0001	0	0.05003764440072174	0.0042494318809964925	0	0.09115145653666981	0.11717089857422623	0.10318438046728108	0.018100129230455286	0.016055137155590905	0	0.07428228021115205	0	0.0054925682629057	0	0.3503522083792707	0.9390745914215387
TCGA-F7-8489-01	0.01612559834451492	0	0.001	0.11245501312326044	0	0.2498072021778553	0.07651602276919399	0.03706119780629661	0.0007	0	0.04118820848175428	0.017727095185067467	0	0.10082125508499769	0.12062662340597055	0.10651985699222508	0.043650096973228296	0.03182109885375421	0.04399186518162976	0	0	0	0.1	0.13037859079010372	1.038469392027594
TCGA-CV-7406-01	0.0260284256836335	0	0.0021356066313470935	0.006836709523990507	0	0.05974558247193631	0	0.06671806837028725	0.005205032846152034	0	0.00564653764673553	0.004248290168511673	0	0.39729789395206305	0.02747318095723524	0.10355580347206124	0.0830892009566296	0.035058801455488786	0	0.17325586687399536	0	0.0037049989899328797	0.03	0.258334387446146	1.0070340077584392
TCGA-CV-7097-01	0.010514794862808999	0	0.003961776920954136	0.00999590025106834	0	0.2461868596449318	0	0	0.02190676100349084	0	0.06723657709209993	0	0	0.36894629250363276	0.024413968056978295	0.19442364358541486	0	0.03216118331027528	0	0.013868353243520325	0.002258761903813916	0.004125127621010498	0	0.541959474827344	0.840926126840616
TCGA-CV-6951-01	0.047237692336950875	0	0.015751845828764793	0.08971365434994169	0	0.12758593764851942	0	0.0911238546371775	0.04342782857172505	0	0	0.05124106173699495	0.0029035148944614457	0.10062298662886758	0.027191663341938354	0.13644250138739192	0.1219160843378557	0.01879187267336861	0.12543627302132426	0	0.0006	0	0.12	0.12401497852589588	1.0253369368672778
TCGA-BB-8596-01	0.05256849497111144	0	0.01684634815052997	0.018737906783894354	0	0.06579977448285054	0.015935343795896038	0.029667651995794055	0.051843350170584224	0	0	0.009893976370427514	0	0.4878505592443833	0.03504422928744049	0.09626799752062193	0.04611637480239523	0.0325268601455302	0.04090113227854079	0	0	0	0	0.7177379278603775	0.7184890974896735
TCGA-CV-7411-01	0.02430760500459542	0	0.0723321484062	0.11778512465081697	0	0.04257762541497885	0.04277430360019563	0.05878752031312157	0.0387829042073386	0	0.012399219426687372	0	0	0.3062736793540683	0.11110856736581068	0.04168966860478332	0.0543986412545927	0.05245239486952824	0	0.016151727483737072	0	0.008178870043545283	0.05	0.1634347177369863	1.0300069597500443
TCGA-CQ-7072-01	0	0	0.0006	0.014527900833500569	0	0.17067533932178824	0	0.0016455451956157313	0.07398077912925674	0	0.035274142421641494	0	0	0.30366195566893844	0	0.19259163621960176	0.09373120919131243	0.10683820758882998	0	0.006469745878268795	0	0	0	0.5948855541276329	0.8111002238798143
TCGA-CR-7379-01	0.007722727121817751	0	0.05541972625684172	0.008880549811335715	0	0.16470329890880667	0	0	0	0	0.06380044998619264	0	0	0.40290442768098983	0.04141356566184904	0.0718890445588033	0.008151044605203097	0	0	0.09600786802790079	0	0.0791072973802595	0.12	0.12466700478984853	1.065034466370191
TCGA-CN-6996-01	0.008115442913150344	0	0.03633033800291955	0.025357600228355513	0	0.24264185676235767	0.06866406288229644	0.009806943023383804	0.00783490776630437	0	0.06968547195479344	0	0	0.1448424601462906	0.11636377264375672	0.15305435764691358	0.013807479619792421	0.036162909701362635	0.0658423759215679	0	0	0.0014900207867549417	0.02	0.26444487587555754	0.9754075767969437
TCGA-QK-A6VB-01	0	0.010279645386760175	0.0022872547480981757	0.021267665294965713	0	0	0	0.053961104466949385	0	0	0	0.017634772205852453	0	0.7351792441424648	0.012920009671296591	0.05980267348526151	0	0.050354536040306416	0.03404349136366826	0	0	0.0022696031943765407	0.04	0.2143668811515952	1.0998167056377055
TCGA-KU-A6H7-01	0.022493528748320547	0	0.025114655367100384	0.2997884625980665	0	0	0.10880524754922992	0.06992854581733332	0.04568574107097296	0	0.08985699734270547	0	0.006406871795111485	0.08232239276150867	0.11169167627265372	0.06335002173394634	0.061474051952343504	0.0045440172574218425	0.008537789733285304	0	0	0	0.04	0.23335098809124716	0.9990566000480374
TCGA-CQ-A4CD-01	0.001	0	0.0004	0.06215295493932842	0	0.1567760514029715	0.03033459794026692	0.005299203016079416	0	0	0.04854028608766345	0	0	0.1881053823314775	0.25284475490306657	0.068606277093822	0	0.11340977849296914	0	0.06907226111130443	0	0.0034699116044923906	0	0.41534095248084063	0.9244378478933984
TCGA-F7-A623-01	0.0167143423068264	0	0.045407899643041864	0.1197712749274624	0	0.19693118481263291	0.11615730517071313	0.038836255664326746	0.0065441337254848785	0	0.04689803876502793	0	0.0005	0.1056572815724163	0.1375816941971128	0.0918658326335903	0.016653125440975663	0.004430878555738198	0.03642247279069289	0	0	0.01963559221669846	0.13	0.11487349282188239	1.0418576557233241
TCGA-CV-6941-01	0.013509134232944812	0	0.03216990184077316	0.03920534206535363	0	0.2368236259874441	0.0223060387988122	0	0.029770352289656934	0	0.06343383834025497	0	0	0.1632106353778337	0.11294578525061655	0.18241270629384698	0.03833430400532026	0.03004652031303071	0.019335651461808493	0.012056269712760094	0	0.004439894029543423	0.05	0.17408040141632453	1.0167368049142989
TCGA-CQ-6221-01	0	0	0	0.011429475446484167	0	0.17116580474916457	0.003777119472738225	0	0	0	0.052996433365785384	0.009866451161262982	0	0.38088484288478236	0.01282781224328927	0.2952252625157732	0	0.02310918786504443	0	0.03871761029567553	0	0	0	0.6913439621619307	0.7371921575087405
TCGA-CV-6956-01	0	0.0011969639967334383	0.0045100261175348355	0	0	0	0	0.051260539494218604	0.04313681194085367	0	0.04542959283897999	0	0	0.7359008064263302	0.03728575839274594	0.07377302925223825	0	0	0	0	0.007506471540365143	0	0.04	0.19477346144747368	1.1127420845001563
TCGA-CV-7261-01	0.12677662448921345	0	0.08485400832340038	0.05104055475051395	0	0.07244647102765017	0.027783635234815588	0.027227356690243	0.0049029137430367945	0	0.006036577012174729	0	0	0.3210535171987121	0.11400326158207408	0.088808403981546	0.0070904054021911425	0.0349855082817721	0	0.01582726404193634	0	0.017163498240720172	0.02	0.28007917865347265	0.9812944341767671
TCGA-CN-6013-01	0.001067166233363534	0	0.01721715223243631	0.1054558098637326	0	0.16320690882452057	0.06802753027606766	0.08356370481393832	0.02629099454452634	0	0.07851930046437049	0	0	0.15627607768042207	0.14621081938695749	0.09464089803439116	0.008665175881875237	0.030452517765143964	0.020405943998254277	0	0	0	0.05	0.16614196895685066	1.0285889600027847
TCGA-CV-7100-01	0.002296705213395795	0	0.004034075647117402	0.19098789331393692	0	0.16481047326907478	0.0661019188313402	0.046461887041169825	0.010795408481997004	0	0.049039069523393514	0	0.010418495835866615	0.0674405915575315	0.2265822538993974	0.09410515393650483	0.02675473535659197	0	0.04017133809268222	0	0	0	0	0.3992543787141693	0.9233126306580481
TCGA-CN-A6V7-01	0.07232132662442602	0	0.008464057716278001	0.2631799049307294	0	0.003274962185524965	0.13136859574556206	0.10107357142613108	0.012244539561152783	0	0	0.02359429352311044	0.018998755749435988	0.03997378894025401	0.12076380527437175	0.11013804518626341	0.03571754785598215	0.013954658767428116	0	0.03935326032521244	0.00557888618813746	0	0.05	0.1685721295466822	1.0219801161837871
TCGA-CV-7090-01	0.003883392958985444	0	0.0008	0.04994365531739684	0	0.07468224592554348	0.02628775269935554	0.061932895431087355	0.024152993150435217	0	0.023488343737144205	0	0	0.3282509969797	0.12929874941322628	0.19997284794752504	0.01857897001244205	0.0031152414380588053	0.05558848874467203	0	0	0	0	0.5841801106882102	0.8156650286623139
TCGA-CV-A463-01	0	0.006174902721366726	0.02827587197491927	0.3433541287814905	0	0	0.16738455019973397	0.04377022591449075	0	0	0.08026003694426737	0	0	0.042547796869555024	0.0752409526893302	0.06645794166637957	0.07444954011282008	0.02775301635689194	0.032176228931178254	0	0	0.012154806837576356	0.14	0.08922443628753254	1.0604488750198249
TCGA-CV-6954-01	0.007389864763830617	0	0.0029473654567114963	0.09746770255961462	0	0.04482757690468226	0.017419023828152004	0.07541942138296179	0.031091500265032743	0	0	0.040341894085255195	0.00420115950475831	0.08985757854481538	0.33272701613547817	0.0741155326446437	0.12695150476452569	0.003205329159396318	0.036627666327025	0	0.012044774737789987	0.0033650889353267705	0	0.5012166988753342	0.870462586226179
TCGA-BB-A5HZ-01	0	0	0.13358585861844538	0.06872063843545108	0	0.008621547095075293	0.018304731567486084	0.09343245271596652	0.0005	0	0	0.017915515823143033	0	0.10319511855836229	0.10934146063784676	0.14270096788573886	0.0639395710037505	0.09291180196359011	0	0.11648867340795215	0	0.030300438775015485	0.04	0.1868690253081724	1.0154190779644725
TCGA-CN-6989-01	0.0035165005350774724	0	0.0017356037577464021	0.0025096729624024617	0	0.16993953386336347	0.010858236397293336	0	0.041927290159496464	0	0.026676161805355172	0	0	0.5528285514818818	0	0.048341897617408876	0.04344267996850554	0.08755593613167992	0.010667935319789056	0	0	0	0	0.5217012073541893	0.8560568031945225
TCGA-D6-A4Z9-01	0.00517208429430571	0	0.006007563262692998	0.052879588118395854	0	0.18891161419554187	0.03259952414814394	0.00982837768261685	0	0	0.012304812438535984	0.06504512897942151	0.005073258707836537	0.2181095210115597	0.12533877273715355	0.13047986337399475	0.07486044920470193	0.029621964187748633	0	0.0437674776573502	0	0	0.04	0.228708077920374	1.000990893344568
TCGA-BA-5559-01	0.034829950428314216	0	0.009823846741420278	0.24997932510749918	0	0.07821795677508032	0.14320717499340005	0.059576015036424415	0.0689728246556604	0	0.03593608439774473	0	0.006236635534901943	0.06897657955187139	0.08697609538428831	0.08475032717581758	0.026392516960800957	0.0010852545743417787	0.04499849491089578	0	0	0	0.1	0.12977665025928578	1.0393738868594535
TCGA-CN-6998-01	0	0	0.001878896241705933	0.07446433726067551	0	0.15434873382070682	0.03981331128093693	0.0009	0	0	0.08283076577929797	0	0	0.3285524169979949	0.13344855325061925	0.07748379082571429	0.010249212430471395	0.08177609268964095	0.014254198232740227	0	0	0	0.05	0.1672992721331892	1.0424419723582914
TCGA-CV-6943-01	0.03640756732375532	0	0.05185742711661198	0.3101020959223616	0	0.069891627859817	0.04222501382565158	0.0582006360616853	0.047042602423751696	0	0.007774356011727904	0.0036070072547486026	0.006766493280742444	0.029071205726023813	0.18925982639410996	0.07669162810116845	0.012373229219090969	0	0.05872928347875346	0	0	0	0.02	0.2687490253380098	0.9896448823300943
TCGA-D6-A6EK-01	0.031116746006624642	0	0.08975781801686922	0.20887309793985442	0	0	0.053684363027013474	0.1358543300074847	0.07206353489522269	0	0	0.035328969582580555	0	0.06771203634936256	0.04382067062254999	0.10038161627259713	0.08778665254359318	0.04132121152116103	0.02078670353703862	0	0	0.01151224967804778	0.03	0.25052672441720325	0.9812625254870657
TCGA-CN-5374-01	0.02912863305792369	0.08757697668231681	0.03318165097942438	0.14966435538645706	0	0.17642129225141776	0.0058208988950633955	0.0662289234587666	0.13548446768040504	0	0	0.020294267556248118	0	0.0921096748112729	0.09482547679421735	0.03571855827028611	0.040760981414392355	0	0.032783842761808436	0	0	0	0.02	0.2727557357489283	0.9786905144447281
TCGA-P3-A5QA-01	0.03165621757315863	0	0.019357878845701636	0.0184077404131253	0	0.11311526449341958	0	0.003842915629432989	0	0	0	0.039515839739564004	0	0.483418700570299	0.07974241697345974	0	0.017899283523186354	0	0	0.18799368376911973	0.005050058469533113	0	0	0.4115472570360294	0.9270133520457071
TCGA-CV-7089-01	0.014035189091960665	0.0012285005412662538	0	0.06790875021078542	0	0.22838315640903403	0	0	0	0	0	0.02232418760187989	0.006806632538460003	0.1709790640652434	0.2272078809011425	0.07889575893502991	0.1226328245366269	0	0.057192166373929765	0	0	0.002405888794641271	0.02	0.3063438949936807	0.9705913995131382
TCGA-CV-7435-01	0.10403727169841226	0	0.04760633590488074	0.007012702769066377	0	0.21168429237191266	0.0162040485824072	0.04198843725867139	0.017047303366756864	0	0.02897652956979671	0	0	0.24700766014738249	0.06832755950403283	0.12856232019966607	0.00259862381732181	0.04209055739572674	0.03524821651333592	0	0	0.0016081409006299362	0	0.35461893687700696	0.9371592607749075
TCGA-T2-A6X0-01	0.06975137279749043	0	0.14619776832607662	0.22400307189087565	0	0	0.09844545336334468	0.02093786209841381	0.024467087126645207	0.011564880558955873	0.04085176049940974	0	0	0.09964120496892412	0.1466808866016907	0.0862021361800635	0	0	0.03125651558810967	0	0	0	0	0.3497036146904447	0.9435875180104076
TCGA-CX-7086-01	0.03272683358121038	0	0.07839536795495483	0.08768693471585429	0	0.19800601005143317	0.0665816858182449	0.06691596885834937	0.036974043210464276	0	0.025470142976461066	0	0	0.08365777853884739	0.08572174301473577	0.037841191339573775	0.07900525616075298	0.03157450631238096	0	0.037106438254128654	0	0.052336099212608185	0.06	0.1508666246958426	1.020970870081028
TCGA-CV-A6JT-01	0	0.023197088023315514	0	0.12776163203644195	0	0	0	0.04509043829838972	0.05754534890961022	0	0	0.08323619246344274	0.0018034683215907888	0.1474901646821841	0.07216787665341298	0.08196685927435293	0.26530212829640826	0	0.08295381626928398	0	0.002472282370345157	0.009012704401221604	0	0.4096464665795031	0.9115359464392178
TCGA-CV-A6JY-01	0	0	0.13693075151664183	0.05710559644129687	0	0.06844370777191847	0.027429242900160886	0.0692433016599253	0	0	0	0.013991453895570658	0	0.16393430031625073	0.03575084063717042	0.09497188046002884	0.1265523807168047	0.01920791455203523	0.16913961281796647	0	0	0.017299016314229605	0.04	0.20316002715717812	0.9976098275719836
TCGA-CV-7102-01	0.005456670149543861	0	0.002459507242165779	0.020291585244916654	0	0.1482695634580349	0.042291554400671165	0.00319048574758106	0.0067584678165712835	0	0.02844891543136721	0	0.018006061749899785	0.36474394562119566	0.1160944781958644	0.15015510995565817	0.02411729409647052	0	0.06861773780061506	0	0	0.0010986230894445195	0	0.6839146557305751	0.7527559797500614
TCGA-CR-7372-01	0.14646022097817013	0	0.03833709606941067	0.09530479724145544	0	0.13042719175922787	0	0.0334736716581289	0.01120646426641452	0	0	0.009632705126926154	0.027609835728757547	0.2436515023370781	0.006298281283613306	0.10816008518059098	0	0.07768735301072274	0.010380040008852736	0.0560324570010878	0	0.005338298349563046	0.02	0.3083138595343718	0.9586669580449659
TCGA-CV-A45R-01	0.011153912011159249	0.005033103558322899	0	0.04249711585179069	0	0	0.051139043788184506	0.04575054507280226	0.013869162262248606	0	0.0379973984246924	0	0	0.3122773085744505	0.17807574628779496	0.15070700533947295	0.040358627680174904	0.03665213520454726	0.07207190699425765	0	0	0.0024169889501011958	0	0.4125430901913655	0.9161123666121906
TCGA-CQ-5334-01	0.012011398690839212	0	0.0023577822029417672	0.2315454898767573	0	0.06682353722015985	0.08370454700195272	0.03010999846819068	0.02948188721616087	0	0.09945884008151389	0	0.004571617692323107	0.11291222862732966	0.18271633503251494	0.12048980477012734	0.012041924104322779	0	0.011774609014865876	0	0	0	0	0.503034103700169	0.8635243534583515
TCGA-CV-7429-01	0	0	0.008488284902563783	0.15555896862584986	0	0.17395733738685082	0.06837782908687506	0	0	0	0.05923519196202789	0	0	0.2265773312033159	0.0599146672335619	0.24735607043782168	0	0	0	0	0	0.0005	0.04	0.21548737554901778	1.0067792964020978
TCGA-CQ-A4CI-01	0.03355578074693836	0	0.012940328221218796	0.053219252906155964	0	0.011358178127280396	0.006763333933926447	0.08479085898846855	0.04054779580106063	0	0.031187984611811697	0	0	0.42010513370312125	0	0.13144516164186726	0.009844683078935502	0.05539634802286942	0	0.10217242414782812	0.00667273606851766	0	0	0.4533071045302821	0.8937272126901794
TCGA-CN-6024-01	0.006637616379730534	0	0.00865729712727492	0.027115990444181212	0	0.09063641302787494	0	0.014438831087568995	0.028822321270794548	0	0.0010904424361589857	0	0	0.4939580740334313	0.06484675355602125	0.08692071281420137	0.06919826058180331	0	0	0.08749995532281041	0.02017733191814823	0	0.11	0.12869824202514166	1.0868380755670897
TCGA-CV-5442-01	0	0	0.018997334058805465	0.09349678253840035	0	0.05003029642259052	0.11740963208052448	0.13858349135291625	0	0	0.032769298755493004	0	0.0008	0.29172559982057095	0.0005	0.048672305110558374	0.12912722042976763	0.04396889439085036	0	0.017688413037984674	0	0.01618128302290463	0.23	0.04492334964382226	1.0736305895411544
TCGA-KU-A6H8-01	0.033005195382587865	0	0.026576514024039974	0.3093577297210672	0	0	0.06660807967956042	0.15601225434713323	0	0.00609557512882131	0	0.06983846112199274	0.003489623554762277	0	0.08737777193857735	0.09794642444199453	0.10685211041068773	0	0.036840260248775396	0	0	0	0.05	0.17461256605449293	1.0253643541869129
TCGA-CV-6950-01	0	0.004060862290907127	0.0005	0.04274206794110857	0	0.12497721174191961	0.019657397698980603	0.04904518000099932	0.013699006948183197	0	0.009535292352772638	0.025854057926498603	0	0.413797001087441	0.14671049203318423	0.11410749977104037	0.004850482493938276	0	0	0.03038424269162349	0	0.0001	0	0.4465655884099608	0.899393734631665
TCGA-CV-6003-01	0	0	0.011403014372597341	0.03050805261007776	0	0.1922461934498387	0	0	0	0	0.033731080228012904	0.02987057091245507	0	0.34648320191461446	0.1619253296209411	0.07928790506838232	0.03506916099725039	0.05769233790578398	0	0.021783152920045963	0	0	0	0.5093490003870011	0.8600362851987936
TCGA-BA-A6DG-01	0.01746630061714216	0	0.002810127833751777	0.05510535253164764	0	0.19576730843168696	0.015855586081973537	0	0	0	0.05178992385794875	0	0	0.473175594780084	0.0346787513260342	0.09378091364328138	0.011426008079658658	0	0	0.01605227884041033	0	0.032091853976380556	0	0.5197334013391676	0.8544332706476474
TCGA-CV-5443-01	0	0.0003	0.06132238546697848	0.17492219922192537	0	0.04115112087209929	0.06654528336146831	0.06939319741313903	0.06050995844036754	0	0.06545532748027753	0	0	0.1830084952365409	0.10061922015936828	0.1497599925560891	0.015541911705627064	0	0.011488790527586801	0	0	0	0.13	0.11186255067230763	1.0440749176163
TCGA-HL-7533-01	0.022979389296136122	0	0.002664550164257458	0.2667095752055842	0	0	0.08317079656210058	0.08879497035358613	0.06787869796643835	0	0.09635024618577395	0	0.0036859724273540237	0.11546905400867823	0.1814354733617434	0.02962040764549463	0.027656542943055196	0	0.013584323879797723	0	0	0	0	0.3836238906833553	0.9314107123097236
TCGA-CV-5978-01	0.016240864582277338	0	0.002707212902048171	0.006951163021657847	0	0	0	0.04888987553320546	0.04162956824915887	0	0.020845532191060202	0	0	0.624613833567532	0	0.12089417996610363	0	0.08386479665742483	0.02654209017901553	0	0	0.006820883150516238	0	0.5779062505105922	0.8200407162836384
TCGA-P3-A6SX-01	0.0002	0.004275305912889192	0.005435426807680543	0	0	0.14757550067372802	0	0.01735059166149268	0.017406478593335224	0	0.09682086866334429	0	0	0.5985618863017733	0.0038560757688657276	0.0450506409424647	0	0	0	0.058211965894856464	0	0.005286612072609332	0.02	0.2880968016281309	1.0124791563078293
TCGA-CV-A6K1-01	0.07771810899686123	0	0.046562550459678165	0.15673443511204266	0	0	0.07609713302373489	0.04701599517991223	0.01392727173849378	0	0.09392927816888319	0	0.0006	0.2234393572928156	0.0640059493566535	0.14158224975222042	0.016273233996659434	0.03183232046629459	0	0.010290382116153617	0	0	0.02	0.2814354439847176	0.9701101703782875
TCGA-IQ-A6SH-01	0.014159862402376463	0	0.03254369890577518	0.1016324910354587	0	0.14666199271215374	0.0084387125618459	0.01619069837863471	0.043310566486739956	0	0	0.09885969428669848	0	0.13747199985543274	0.11303976486097284	0.17776748931153175	0.02502631671542469	0.05781330382466497	0.026398626321481124	0	0	0.0007	0.04	0.23246365484244882	0.9957562187600998
TCGA-MT-A51X-01	0.009135430422263488	0	0.0041284343124849306	0.060762670043042526	0	0.1511982338017682	0.009362525664568397	0.0536547415591911	0.010986544514259365	0	0	0.04152892509108922	0	0.37829345022498406	0.08323727108743134	0.0358468699017706	0.09807970251819197	0	0.057853922004924674	0	0	0.005931278854030146	0.09	0.14082010373649373	1.0463292189404687
TCGA-MT-A67A-01	0	0	0.043939817182811466	0.2513060280422958	0	0	0.04071831436894787	0.07983248654780137	0.030379013460017083	0	0.08488235312580936	0.028253223925718413	0	0.16899013891428236	0.08396512941365478	0.06944869608446728	0.036908911688912936	0	0.08137588724528126	0	0	0	0.05	0.1692540463588103	1.0216487541116392
TCGA-P3-A5Q6-01	0	0	0.02393945165363364	0.01716337638306765	0	0.16624227496146649	0.03012786365995628	0	0.007952955042425347	0	0.019857275919125637	0	0	0.3466008572487742	0.06092210884283686	0.2263761552795444	0.06236464112911693	0.01537026728531736	0.02308277259473512	0	0	0	0.01	0.3381542941543637	0.9545999426531054
TCGA-CV-7263-01	0.059548742894599806	0	0.05123594534590476	0.041633540784370565	0	0.12256780471206839	0.01256119758421019	0.017624457541218733	0.047929685015740874	0	0	0.025789757970043237	0	0.3274451737377432	0.07830221928537133	0.08648479222967186	0.06790223820902644	0	0.06097444469003064	0	0	0	0.02	0.3229313679922594	0.9539838034770979
TCGA-CN-6022-01	0.016339137080022655	0	0.0009	0.007292666049629733	0	0.07879667973072643	0	0.026724336746001432	0.081817475406658	0	0.0012596175041761706	0.011701988317651162	0	0.47403076682200135	0.057549464634078944	0.14085478504154544	0.08981586355549284	0	0.012921186976714277	0	0	0	0	0.6044013452468885	0.7978763502176738
TCGA-CV-A460-01	0.027689292557864266	0	0.013827715911725984	0.08991291625850802	0	0.2227822599858499	0.03273304789335256	0.07578711716624335	0.08004630103907232	0	0.046023916708148115	0	0	0.15415062021565873	0.11057276115686879	0.07402481925771295	0.039860116211536865	0.010256117600736556	0.022332998036721594	0	0	0	0.17	0.07796932023015003	1.0619845194867696
TCGA-CN-5355-01	0.17044136924075687	0	0.2157002071450608	0.00978238039327999	0	0.11635274058610162	0.009654149705493041	0.020755379592199426	0	0	0.07914624802286492	0	0.02841333639041335	0.21701380877142307	0	0.06480337985772702	0	0.03488676371394849	0	0.023941935029871582	0.009108301550859762	0	0	0.47357749382327824	0.8814492468632042
TCGA-CV-A6JD-01	0	0	0	0.13548182783476054	0	0.054787864606801844	0.02857616527067184	0.06254004579922257	0.05391979248742403	0	0	0.04055192428216598	0	0.04642761131833224	0.17119987689182736	0.18489248606521785	0.17541696734148213	0	0	0.03922906969856737	0	0.0069763684035262655	0.02	0.28849837762157376	0.9715163177806477
TCGA-CR-7389-01	0.07007532029342924	0	0.35395347811107963	0.05047033526694809	0	0.1069504075023161	0.02322426236599616	0.0006	0.018346168329098005	0	0.005968322443849068	0	0.04082121162581022	0.017458922133411908	0.024230656715033144	0.10232270414192199	0.12613843263139726	0.028132738710843323	0.004617481194694193	0.01589377553703071	0.0010277758344243468	0.009723485050493435	0	0.4706460715588859	0.8905396663518678
TCGA-CV-5977-01	0	0	0.01501809686739051	0.01981494143163827	0	0.2513884567672902	0	0	0	0	0.013528243372986084	0.06015740314916459	0	0.2566110770927227	0.23722230391579602	0.04620122150419758	0.009390963652202476	0.01206269780776562	0	0.07860459443884596	0	0	0.01	0.33824604460379915	0.9649078660696261
TCGA-CR-7370-01	0.08933487774388986	0	0.09321071198040148	0.120663866171576	0	0.14678437300242758	0.07376633281360553	0.05307692656375358	0.00810924406873794	0	0.008023618892973457	0.014814766196464834	0.0017320007862265967	0.09134498734414925	0.07493614509431781	0.10245060404691077	0.02880274766862715	0.04156752353038761	0.05138127409555053	0	0	0	0	0.3621420107550474	0.9323931680066134
TCGA-CN-4735-01	0.021200340795804472	0.015568141605738162	0	0.019322188978187476	0	0.2354439748144827	0	0.03835374324052995	0.026230584197532283	0	0.0020849966298267545	0.02508099464225913	0	0.3591003175223962	0.09047878430781486	0.08185692106695917	0.0224303937590161	0.011208582988495268	0.051640035450957446	0	0	0	0.11	0.12969755695313087	1.050794907503531
TCGA-CX-7085-01	0.03363019313911885	0	0.010546995546194324	0.07289869679218768	0	0.24012248341140977	0.0962167125052762	0.015422644320461596	0.03435534532867403	0	0.0399079537900046	0	0	0.17310424744641434	0.132427520660136	0.07214696065761256	0.009738026530342296	0	0.025179177027505693	0	0	0.04430304284466202	0.18	0.07003167096643276	1.0629369040736911
TCGA-CN-6023-01	0.04535488664674858	0	0.0002	0.39278819083981564	0	0	0.0696826272995469	0.05648641417108603	0.057144692308175454	0	0.026569669055515895	0	0.0005	0.0696724484752009	0.09068701167049288	0.13673383524714347	0.03173167937217951	0.009044482802331031	0.0029676636526033526	0.010458795470410773	0	0	0.11	0.12738248536429636	1.0505886638487327
TCGA-BB-A5HY-01	0	0.03224899675767775	0.002038412078603969	0.03743494890062557	0	0.25246496706064697	0	0	0	0	0.07540685628517044	0	0	0.17839939774949382	0.010008292697459882	0.018643332490879832	0	0.054827863883958494	0	0.3205684622931366	0.012280800338728652	0.005677669463618007	0.14	0.0942019256456005	1.0859556803147017
TCGA-CN-A6UY-01	0.017076541447423255	0	0.004484620946735817	0.3245260395130558	0	0.08064418620309168	0.10934525438479589	0.032489418667015386	0.04776615245886803	0	0.033465483288534485	0.06016052565457069	0	0.15264556557384779	0.013260433726840335	0.037977129981669355	0.015451880779640766	0.019252300359040006	0.04602789171605698	0	0	0.005426575298813743	0.09	0.13747339462306318	1.051284047150169
TCGA-BA-5555-01	0.06959346201307061	0	0.074180695485107	0.0871235865441946	0	0.12444870320589602	0.049855644750739954	0.058850806287743404	0.05509697676981458	0	0.004438898867447488	0.02556672795658922	0.003399294374208471	0.1322112600801942	0.09607148865079655	0.10253568254277239	0.030120227004836665	0.00474025019868655	0.07740377968772717	0	0	0.004362515580175233	0.02	0.2753798235550412	0.9685586575551115
TCGA-TN-A7HL-01	0.029931956315425074	0	0.03196465699746605	0.25647940070255737	0	0.07548394672123446	0.11430141819075815	0.05213368764512906	0.02948720638334439	0.024155089059883228	0.06438421884251758	0	0	0.056571605428808215	0.1358468378540435	0.07040118664590804	0.04492812309518448	0	0.010783355095517694	0	0	0.003147311022222714	0.04	0.20267502038906232	1.0150251633354954
TCGA-CR-7402-01	0.14853212587883752	0	0.2574048845898213	0.08741300317612814	0	0.15989088524458028	0.034615137109308136	0	0.04154489037873536	0	0	0.031326915487401456	0	0.11654576433545642	0.0262764647377209	0	0.03008242447419162	0.01356896392572536	0.02939464736102267	0	0	0.02340389330107086	0	0.4652121084425318	0.8884744246212597
TCGA-CN-A642-01	0.0011802555312234602	0	0.0006	0.2344610810375767	0	0.104936174581394	0.16254698647669313	0.016824412140564616	0.01857347485193542	0	0.042319676490435075	0.0004	0.005415284598704465	0	0.16409473487694612	0.10803997429055265	0.10946907968726517	0	0.031116163964172702	0	0	0	0	0.411794554079472	0.9119844041470558
TCGA-CV-A465-01	0.016792595770217696	0	0.12185005067222851	0	0	0.06927481066151858	0	0.059239884169557645	0.011481395584439854	0	0.028237183355267904	0	0	0.36501473060188117	0.12254237600677417	0.04121008952339188	0.08956656193643708	0.023359352058612323	0.02077072155678728	0.020777569536100975	0	0.009882678566784951	0.13	0.11911532905004793	1.0626999028819057
TCGA-CV-7416-01	0	0	0.00212810421971187	0.005025916282389221	0	0.1580719453573961	0	0	0	0	0	0.03204495590609411	0.007065194236564682	0.2125738556791536	0	0.2705701792431353	0.08856260912437831	0.18838429591662492	0.025248717325210807	0.010324226709341026	0	0	0	0.35644992689311933	0.9425016318584738
TCGA-QK-A6II-01	0	0.04102259694775669	0.0005	0.10219141556930939	0	0	0.1327421683509568	0	0	0	0.1049595596626131	0	0	0.3565139881583025	0.05004789763621934	0.048393219634340325	0.046697213747711616	0.028929095101144095	0	0.08306499052552663	0.0027681017239425607	0.0021945485907929082	0.04	0.18766767524044833	1.0244726755473268
TCGA-BA-A8YP-01	0.082175304722775	0	0.06909668018123953	0.009334321387400075	0	0.13364292779369863	0.00630179241295573	0.01301372821654855	0.04011852399667372	0	0.04404315914888332	0	0	0.22154456853015148	0.06624747999871719	0.19374590904045708	0.010782361564775732	0.08671809227572602	0	0.023235150729997944	0	0	0.04	0.21204746473995173	1.00260260970884
TCGA-CV-6433-01	0.01535476436959785	0	0.005725462102503696	0.39756520798227807	0	0.07357878161872805	0.14489767910185206	0.06486767751092001	0.024522991541384404	0	0.03674110987443937	0	0	0.07338760111317821	0.03883626904319683	0.06988571427011663	0.008025303573095697	0.028706816887526295	0	0.017904621011182904	0	0	0.13	0.11735542933467405	1.0665722772108448
TCGA-BB-4223-01	0.06800953370119127	0	0.029443085884419806	0.2973132300485495	0	0	0.09896717901746413	0.06625787310808003	0.06104359959600191	0	0.06788884623835759	0	0.0007	0.12154151569821822	0.07051404888476558	0.038360919743063285	0.06258185136571971	0	0.01733104791909688	0	0	0	0.04	0.23870935696302256	0.9924454727799709
TCGA-CV-7253-01	0	0.03240026639255563	0.01336215193436609	0.0005	0	0.12304991458106213	0	0.035736869377648264	0.007598174270186273	0	0	0.12252520308666207	0	0.2807315707178081	0	0.08428688635829998	0.10425231540467975	0.0860676433029603	0.10948206741209256	0	0	0	0.2	0.06198670353355984	1.0677931054472432
TCGA-CV-5976-01	0.009407423578903193	0	0.007250571207601703	0	0	0.20696880175771332	0	0.006433994888120882	0	0	0.03301074161282689	0.012569592068055465	0	0.37655908725251414	0.12376068100774082	0.09664074997525193	0.06816600295179139	0.014555299302750072	0	0.04467705439673021	0	0	0	0.36253892491373774	0.9439748951214341
TCGA-HD-7754-01	0.07223119034490698	0	0.08599618811955849	0.03496711801701159	0	0.13042707079043117	0.007284996126323778	0.03131251985537065	0.018757342680832442	0	0.010040894470757079	0	0	0.3305040108435159	0.004896851261729618	0.16053477723859597	0.04234301662251765	0.028519304450957943	0.027723218774065663	0	0	0.014461500403425084	0.02	0.28730715762683706	0.9745065285292477
TCGA-CV-6935-01	0.09649011391896142	0	0.06276384879701	0.038877530778756074	0	0.07437863602027174	0	0.0027022252327659545	0.05690817935867207	0	0.0004	0	0	0.37454479951872455	0.02328594792455661	0.199157258955895	0.003136635436637182	0.02312794770930685	0.029129746749647172	0	0.01508795096540854	0	0.02	0.3091934568138732	0.969474606469175
TCGA-CV-5970-01	0.05419138764366744	0	0.08195762067948384	0.05482217718731359	0	0.10069995643740254	0	0.015110802989315891	0.008797429962565368	0	0.02275619106182638	0	0.002916573677933269	0.2773182140145996	0.07248976012054197	0.11440848754523492	0.05235683084522637	0.07879436469102359	0	0.041135417088910026	0	0.022244786054955123	0.04	0.21792232859484098	1.003766523993195
TCGA-CV-7238-01	0.09277117854584002	0	0.07225709880695813	0.1402213734656455	0	0.13355280499177025	0.013553010254649079	0.045253139393848764	0.03320198726468027	0	0	0	0	0.20043652925804026	0.1481293679820843	0.05908473822157746	0.03495507349062765	0.0001	0.02644037052472317	0	0	0	0.02	0.30608574950459866	0.9625064055541315
TCGA-CV-7101-01	0.11202959384901066	0	0.22720868645632802	0.060551006688147786	0	0.04852153449751401	0.04514785168187949	0.04318298153389411	0.019535810950996456	0.008540399520483485	0.014567854757743729	0	0	0.17054409410125218	0.0760611295482356	0.1401924423843559	0.007610166407769985	0	0.024418289647305132	0	0	0.0018881579750833378	0	0.42197351569414704	0.9096118313515995
TCGA-CQ-6220-01	0.005380557140679317	0	0.006938301126926066	0.11751254561531924	0	0.033909214783719714	0.03607830629643701	0.0755544916263548	0.021621777916614876	0	0	0.021171802484563983	0	0.2726751466617704	0.14353289076549378	0.12626925810317063	0.01807233431571385	0.09879263532183864	0.022083266833415924	0	0	0.0004	0.04	0.24409629967271426	1.001139507128367
TCGA-P3-A6T3-01	0	0	0.040573923210170545	0.02339210488231543	0	0.1153811488883119	0	0	0.0017066309093167992	0	0	0.05864672834615384	0	0.47792393977940545	0.05063184642712239	0.05015259907422467	0.029606290114414242	0.020550446919503213	0	0.1282104807547815	0.003223860694280044	0	0.05	0.17932255025543975	1.0563220456586302
TCGA-CV-7415-01	0.0015873075144671837	0	0.006499675181284148	0.15060683796646634	0	0.15812570595800637	0.0485887562091802	0.024810494629189928	0.006827433154704513	0	0.04818475644809384	0.008257552491895555	0.0002	0.1929779379853468	0.19786877831986854	0.08906760120344807	0.020135349457238546	0	0.04629075161604807	0	0	0	0.04	0.1860308345836579	1.0282064986986883
TCGA-BA-A6D8-01	0.025367961698090736	0.0004	0.017777183562236565	0.034494910004874944	0	0.09657835469587556	0	0.07850928840218585	0.04343041081108788	0.0027012937685451043	0.0040672962729756575	0	0.11371584529171504	0.30941371418258684	0	0.14060575237413017	0	0.07750844455604317	0	0.05546204328759552	0	0	0	0.6232900014939514	0.7988357968896818
TCGA-CR-7365-01	0.011773205846727025	0	0.010404835291877143	0	0	0.20724701578813354	0.01482485634943025	0	0	0	0.04831161895182374	0	0	0.4642817653597659	0.10815158494335084	0.10308428769131296	0.00395220875744063	0	0.027968621020137995	0	0	0	0	0.5901753957484591	0.8081768306244691
TCGA-F7-A61W-01	0	0	0.0015835774342325612	0.0002	0.07987615663658824	0.16203575479342933	0	0	0.010400351187310636	0	0.012786741372435467	0.026775688082969287	0	0.36330332464263165	0.050760637345611925	0.06551291197734443	0.1481696951544361	0.044249755468169824	0	0.034309717267331626	0	0	0.05	0.1781286763475397	1.0339505088905547
TCGA-QK-A8ZA-01	0	0.004668864710145902	0	0.051021545333987124	0	0.25159020932340903	0.07673240552197726	0.09499592789299934	0	0	0.003321067412474057	0	0.03805514489506877	0.13801905302545214	0	0.06381623373881129	0.008978721180122105	0.09530636065577908	0	0.16002037886531478	0.008859864486077767	0.004614222958381459	0.13	0.12062497352445853	1.041770377103853
TCGA-CQ-5332-01	0.015987911142716704	0	0.018208154816130567	0.037135619632949986	0	0.161015931073373	0.023152003996212634	0.01597866707573097	0.021800202746215934	0	0.037837007099623614	0	0	0.3826955238807601	0.01907282694472457	0.1692265096818483	0.011404881929894388	0.023106167324448514	0	0.06337859265537069	0	0	0.03	0.25865535924193545	0.9960120103926394
TCGA-CR-6478-01	0.028579858835820912	0	0.0030226884220618884	0.12685878794559308	0	0.19221856655533598	0.04980752427994621	0.0007	0	0	0.01842691919877902	0.053693090031148354	0	0.1486769562667217	0.1816480169069344	0.10528126149104465	0.01725606714559935	0.014879886445000262	0	0.035532665596602564	0	0.023378600137037065	0.04	0.19232570169332414	1.0241334986761093
TCGA-CV-6933-01	0.011824765688347453	0	0.0015511903464165975	0.007099325937571909	0	0.06278893140986162	0	0.00404578295072764	0.011094741921779618	0	0.02006687069289087	0	0	0.7595028697620664	0.012087581147811203	0.06891019130770237	0	0.035100243220197294	0.005927505614627084	0	0	0	0	0.8033763047414388	0.6000134482494148
TCGA-CV-5434-01	0.028911857658027697	0	0.007577076006076986	0.03182965847151286	0	0.13938166044356595	0.0015480403734554485	0.0315266920663147	0.054160977297766734	0.0077446219345885985	0	0	0	0.4063391187671098	0.09318093024952548	0.14959818906962583	0	0.024321176595861374	0.023880001066568488	0	0	0	0	0.7152436229454374	0.7255243520882466
TCGA-QK-A6IF-01	0.10276047488285682	0.11349496293296757	0.08353342403414558	0.16305295349812274	0	0.07683706153268595	0.05030107660971095	0.13512175712564053	0.06554531462737069	0	0.025949924292875914	0	0	0.07321695861249798	0.05640702286522483	0.020508660774860615	0.014759113527356657	0.006363223905514545	0	0.012148070778168625	0	0	0	0.42881116222287685	0.9042310377315539
TCGA-CV-A45W-01	0.023510188111986505	0.007738469427028535	0.18709744088976069	0.12909817272600402	0	0.0361607670988874	0.07464306093689094	0.03281119038620403	0.043166974466599735	0	0.056471794904112575	0	0	0.2294270902786733	0.06069970575104226	0.10407021818427202	0.0002	0.003008688141309035	0.011901303360404814	0	0	0	0.02	0.32898041100398895	0.9529032868570155
TCGA-CV-7568-01	0.0088096511099232	0	0.006955903246162091	0.07367535729321106	0	0.21207744778121432	0.05870284835797834	0.058758242709778016	0	0	0.04328368373314879	0	0	0.21308985732967314	0.11984609772447286	0.08358801016637858	0.07884275170300485	0	0.04237014884505473	0	0	0	0.04	0.22248142445455554	0.9972139577210117
TCGA-BA-6870-01	0.011018133343756044	0.04815862056159658	0.2763920405369218	0.021896747852185552	0	0.14918895693738632	0.001702348742098429	0.018491918713377516	0.020041356132263433	0	0	0.0548877571291732	0	0.12335874020799187	0.012147748283256014	0.0412579164787338	0.08424105447008272	0.059137705816968145	0.02302051327744621	0.03424424321003521	0	0.020814198306727164	0	0.413050398584165	0.9154790404378237
TCGA-BA-A6DE-01	0.10491768588289063	0	0.077746046315414	0.08499468187495031	0	0.1397351797689165	0.09454357523873438	0.017923821598560794	0	0	0	0.05118285414652266	0	0.18595060044532094	0.11454393998551374	0.05102003929060262	0.02817498921130261	0.014938118406697965	0	0.0034826626989365576	0.025303488787714365	0.0055423163479219285	0.04	0.20308688526638574	1.0053255584564098
TCGA-DQ-5625-01	0.004074594363211899	0	0.004914757681115718	0.33163821738033833	0	0.027972812707438795	0.02415820756362392	0.07728656384559535	0.042076208786491494	0	0.07139530223605851	0.024072105125235926	0.011761705099526638	0.03941663992122996	0.1379075034190095	0.07862410424071828	0.09926459745358338	0	0.025436680176822307	0	0	0	0.02	0.2964959056838773	0.9744491190977669
TCGA-F7-A624-01	0.01208368021180529	0	0.016869097331149052	0.3511876781986593	0	0	0.167500394696805	0.02168008107749075	0.006403746158395599	0	0.057877855373067257	0.0531858279507572	0.024153320231469162	0.01559068930868782	0.08927195925852327	0.13770970252209985	0.01856417804560401	0	0.027004879871674978	0	0	0.0009	0.15	0.08035145881539363	1.0748860252943786
TCGA-CV-A45P-01	0.013229737250676553	0	0.018717791852573343	0.10565551779097669	0	0.0295410196754923	0.022585550491231066	0.09759663192384943	0.01983193227675265	0	0	0.028102490552855904	0	0.3666143427307302	0.0556303593728667	0.0546959373171993	0.020199669142668783	0.09048362426391743	0	0.05578262536628563	0	0.02133276999192406	0.1	0.13599252571485732	1.0505287466676374
TCGA-CV-A6JU-01	0	0.03549396814939905	0.0031707317623792483	0.0604015803777961	0	0	0.03460633187830831	0.07500838877215267	0.11058078518984911	0	0.0017438817387505645	0	0	0.17576628513859005	0.09065916619332637	0.24355793013346602	0.02904509924351214	0.08363136889718026	0.056334482525290094	0	0	0	0.04	0.2262748249422087	0.9953822189513876
TCGA-CN-A63V-01	0.0016967833206811098	0	0.004812158837456675	0.06763163691261136	0	0.132926250939674	0	0.032621084247751	0.07035442337074616	0	0	0.003862112389658342	0	0.5172365052345039	0.01905589323979251	0.08086199328768662	0.013265536335883555	0	0	0.04237283341198454	0	0.013302788471570265	0.03	0.25777502609674574	1.015677772573732
TCGA-CQ-A4C6-01	0.024581403951799353	0	0.0016648853006965847	0	0	0.19766342398426293	0.02462694482926696	0.009968203366891963	0.009940185283651233	0	0.043227800179236	0.019042333355284786	0.0004	0.16634806299079294	0.2723417059410207	0.06690005600917681	0.03498938196984836	0.07253452528550247	0.05083728220893131	0	0	0.00496851714613077	0	0.42812000237130515	0.9131767631256363
TCGA-CV-5973-01	0	0	0.004678351629179449	0.01219032074549496	0	0.11166797271482078	0	0.039720346164008706	0.10464818033640283	0	0.027155740579299235	0	0	0.4312874810580114	0.03284494632727866	0.12100141588782586	0.007808566169961153	0.013997512659121372	0	0.08139549346904998	0	0.011603672259545617	0.35	0.028285862278700908	1.1178067474343008
TCGA-CN-6021-01	0.16162431162797014	0	0.2008734917589905	0.12220980018741565	0	0.07787631918130375	0.02078827651978436	0.022409494535827718	0.05306169637611264	0	0.0015544709707053048	0	0.015843231255364795	0.06713274487572117	0	0.06319243486227454	0.02233284392549713	0.0583987091360734	0	0.0498169783375274	0.002312811145767776	0.06057238530366369	0	0.4543876182594549	0.8909067798306328
TCGA-CV-5441-01	0.019506021538400475	0	0.06636201696726857	0.13676028332335677	0	0.10121536951356021	0.008369704671159894	0.05553643949069376	0.056608984413231284	0	0.02906647033416759	0.019839450359536374	0	0.18399658268211197	0.16174801222866547	0.08301189961558264	0.05484488347768876	0	0.019533116269053102	0	0	0.003600765115523243	0.02	0.2885446661981853	0.9710271617034483
TCGA-CN-4728-01	0.019787572865987833	0	0.001910366122383539	0.04047155114149418	0	0.1260516568447802	0.022251273389172214	0.0374844918292039	0.04252819749854993	0	0.014158886871028767	0	0	0.45362161640751875	0.038834864614070576	0.09824200066930477	0.01265065319083866	0.06432565726766964	0.027681211287997082	0	0	0	0	0.7208302197091461	0.7198504732815714
TCGA-D6-6516-01	0.05512644327305144	0	0.0204082838577579	0.19741312597117658	0	0.04335403557747533	0.036142080382213344	0.08397774272318058	0.05622641991547456	0	0.03828953539004387	0.02051567683307078	0.009869962103566913	0.05788028643316224	0.12221227666789722	0.09667051876774763	0.05055903754024528	0.03799268895969669	0.06393021584152843	0	0	0.00943166976271116	0.02	0.3013507839103872	0.9608720352525679
TCGA-CN-5358-01	0.14283624988264443	0	0.10716639863023057	0.09049847906297179	0	0.17479339537240232	0.022691572316059238	0.03629635487904295	0.02584047064799607	0.002384062780732916	0.008319335579584043	0	0	0.13550907834082374	0.04032697281840075	0.12040936486518462	0.02149191332961757	0.02011129289388848	0.02171797079620797	0.013229943867388558	0	0.016377143936823938	0	0.3838535705348699	0.9237320891867622
TCGA-F7-A50J-01	0.014508921526913823	0	0.0030114339906475857	0.13032743330459437	0	0.1129832415557951	0.05708386178761483	0.08927471702773504	0	0	0.011246003640536713	0	0	0.24535021787327593	0.11836633794554458	0.06766980895779677	0.030843851701011536	0.026199670579137403	0	0.08996729840966962	0	0.0031672016997266964	0.05	0.1704844921663309	1.0265880474727407
TCGA-CR-7390-01	0.021060441414277927	0	0.002696036842306121	0.0006	0	0.14110514855896136	0	0	0	0	0.019984919941676477	0	0	0.4553370716851246	0	0.06252389721494148	0	0.01785107633767455	0	0.16968599613331906	0	0.1091707560370626	0.03	0.26001759690725706	1.0179787739731678
TCGA-BA-A6DJ-01	0.0010833895689012264	0	0.002892213294505023	0.1123599000386474	0	0.08117190210611047	0.07917527189939226	0.04208919547696458	0.008130754870697175	0	0.09297571362650968	0	0	0.24379934699437586	0.11413125214731153	0.05944966695927848	0	0.02926895231711687	0	0.13347244070018943	0	0	0.03	0.25045896959777797	0.9939945756513917
TCGA-P3-A6T2-01	0	0	0.004570669110656935	0.06362508804402724	0	0.16160438063237548	0.04317527457488373	0	0	0	0.04275194614898091	0	0	0.24366694018283844	0.060475466182638896	0.17787697449780263	0	0.09146205241435212	0	0.11079120821144353	0	0	0.04	0.24445499557550146	0.9942729702334449
TCGA-CV-A6K2-01	0	0	0.006452850844327489	0.06904459476030268	0	0.24774721623131904	0.03255436833745235	0.010081177367434553	0	0	0.04985620245071685	0.020191230284494852	0	0.2210242392769523	0.07731688514850807	0.11128464449433761	0.03347522720531609	0.04693109700242498	0	0.05198571117513997	0	0.022054555421273037	0.05	0.17094060152573542	1.0229419882127675
TCGA-KU-A66S-01	0.017212520666145904	0	0.008985827764949434	0.09777119163704262	0	0.04701049426733863	0.021129123625949306	0.08912959586395196	0.04248583538202974	0	0.028748743422641502	0	0	0.3206354468219782	0.07514441158305124	0.13296460756167958	0	0.015371229125364342	0	0.10341097227787756	0	0	0.13	0.10612014206550764	1.0612338212463819
TCGA-CR-7364-01	0	0	0.08746964371842356	0.02001352764026742	0	0.19722516095116652	0.038081599444618565	0.06249568687984295	0.01235682896275276	0	0.013452567842902633	0	0	0.0775562257684966	0.05872195787666615	0.0783149818570775	0.09945326176364906	0.1271828399353798	0.0016324201753428827	0.06818597787056759	0	0.057857319312846	0.06	0.15778149132196168	1.0161381974452564
TCGA-BA-5153-01	0.055281025491891386	0	0.06431784626152744	0.19916063551494467	0	0.18213034778297665	0.11662289304779042	0.034783775052311096	0.08598758900453189	0	0.10127025215160662	0	0.009486143551649897	0.03908901545124639	0.016516378343850203	0.05344335814120982	0.018617873088530443	0.011469950759657751	0	0.011822916356275321	0	0	0.04	0.22264782039574862	1.0080783226423575
TCGA-BA-6871-01	0.05719072632926205	0	0.027939812479261975	0.11785458350757567	0	0.22769649597259273	0.09688538447421771	0.02676025609359559	0.0249903833594583	0	0.09029120372909855	0	0.010961365048394341	0.09929438619803295	0.08248351280840324	0.0431368200632447	0	0.02954238626108445	0	0.04324282596501992	0	0.021729857710757902	0.02	0.2779210476228564	0.9733068381013383
TCGA-CV-6936-01	0.10524495306650374	0	0.15928213230485883	0.2433595883390321	0	0.03320534841681708	0.06836100878650248	0.0806634079692359	0	0	0.04215172966017135	0	0.00857661747647962	0.07196057990117108	0.10596991462244168	0.024947823220693933	0.015571849887510224	0.021257527407351876	0.015794829965129896	0	0	0.0036526889761002196	0	0.40857157507228437	0.9152971459498952
TCGA-CV-7438-01	0	0	0.052158533829276606	0.01903594721825978	0	0.2031400526108739	0.021686817657004965	0.05212449109174358	0.019445087290202633	0	0.009179835084813149	0.01974612729728338	0	0.26120551258947666	0.1945349006713215	0.07210506363916083	0.04426565778503776	0.02344252301502576	0	0.007929450220519484	0	0	0.04	0.24087525034314236	1.0037498558296791
TCGA-BA-6873-01	0.001700166608502789	0	0.016845972714587255	0.13385465761550666	0	0.20673478116101957	0.09039973528006465	0.013425390524575299	0	0	0.015443919612305967	0.027920909425863564	0	0.15555243384915682	0.13556544297478934	0.1124917529632598	0.02809340682395639	0.0027490103293986187	0	0.05922242011701331	0	0	0	0.4671165507520379	0.8834477590084223
TCGA-QK-A8Z9-01	0.0001	0.0001	0.002567142082079495	0.09535875657553097	0	0.13744779121527037	0.03323718746829756	0.0784305690921111	0.057265099890483055	0	0	0.02413593924648639	0	0.16944703153950222	0.08244306115358377	0.16119760413362103	0.11414822681780898	0	0.042326060889132	0	0	0.0017178232782710983	0.02	0.2812632136799652	0.9693621016088124
TCGA-CN-A49B-01	0.04521993155766522	0	0.007000046459268856	0.10994902244159864	0	0.09752281496050409	0.08510771162770751	0.08288621338137253	0.050808872440984656	0	0.08905162701420653	0	0	0.14755788359747996	0.1429287760762093	0.12253824090572014	0	0.01241350249472787	0.007015357042554717	0	0	0	0	0.40430331570369443	0.915065253346389
TCGA-BA-A6DI-01	0	0.0028200960542256394	0.08087537839438505	0.07954973676408066	0	0.1624127887115026	0.0456725664896334	0.04199987621276313	0.007019470040185803	0	0.01912078969749816	0	0	0.22884485521570896	0.1374227055663037	0.029482704124792102	0.03827653353068837	0.08776431584784909	0	0.03873818335038331	0	0	0.05	0.17221542281642008	1.026662405441037
TCGA-CQ-5330-01	0.02284259529711811	0	0.0020574045581455702	0.08006245924245027	0	0.1777114392508399	0.09157738897081918	0	0.0005	0	0.10065822374652589	0	0.011337961474938239	0.13818598397357618	0.1677954975697403	0.15875938724980412	0.014788803821561676	0	0.03375635024968657	0	0	0	0	0.4485927461035295	0.8929236657961198
TCGA-HD-A6HZ-01	0.06882446279877061	0	0.009455745552469835	0.056573633823768635	0	0.23529333668331545	0.036420645373768774	0.018535267736934608	0	0	0.033349492598605784	0	0	0.21522151557771732	0.08818099667659136	0.1085667768901965	0.02383778810083608	0.07428873287809817	0.008902519401890662	0.0066693142124744755	0	0.015879771694561694	0.05	0.18466997642034505	1.0135496898343122
TCGA-CQ-6222-01	0	0	0.0001	0.13735993563174542	0	0.021324095458102287	0.012298041777718637	0.044722308002456114	0.05086311287072916	0	0.010573384861199098	0.014645356921023943	0	0.3840195491346931	0.10279517544339103	0.10422908438388048	0.06164254571646878	0.009260060845698748	0.04563535045763706	0	0	0.0005	0	0.5477974032215026	0.8371955695608151
TCGA-CN-5356-01	0.1648725315252914	0	0.24534775364911401	0.08822830922038792	0	0.06263126173411909	0.03593695900721319	0.013054382952805718	0.009900260286039079	0.0381395125842018	0	0	0.014163441041037074	0.0877327419341668	0.03183743607349195	0.09706921308252024	0.01297268356412749	0.03383330806930718	0	0.045361991579940676	0	0.018918213696236367	0	0.5092924681850283	0.8601801424599144
TCGA-F7-A50G-01	0.022036430238957978	0	0	0.10932458967299037	0	0.09086458802404683	0.018098928248324084	0.08888884652347391	0.014119255024282174	0.0005	0.0012135509199611301	0.003041236742360645	0	0.20871747974376612	0.12898838249277333	0.05250171288210143	0.13600414409635922	0.07169667307410013	0.0435056900875567	0	0	0.01048687502925053	0.01	0.34091113766473014	0.9454607767487861
TCGA-CV-7446-01	0.1020872134135181	0	0.013807118752665076	0.1099256012752368	0	0.1733659367862317	0.07256583510648815	0.013438531120580818	0.003293221036076749	0	0.043514798842786764	0	0.003702003085961055	0.15191555811294488	0.12027771687102556	0.08360361619556848	0.0803338991226689	0.015509598100482075	0.0023123694577686787	0.008864666210589775	0	0.0014823165094064404	0.04	0.21876950307727458	0.9961115500582366
TCGA-UF-A719-01	0.029790640596182597	0	0.09603334786223437	0.07482687988750632	0	0.08918982446228631	0.058942977502287816	0.06524437504125706	0.02436704888359381	0	0.024454345354017366	0.026946842898966802	0	0.23725413011646582	0.0046564436848486115	0.13592132276319557	0.029561234931599255	0.0776458786455574	0.025164707370000875	0	0	0	0.13	0.11849240181619848	1.036916894543968
TCGA-CN-A63W-01	0	0	0.012027951606285513	0.1422184105530236	0	0	0.006361734674720181	0.08776631864703725	0	0	0.03566950290063515	0.056539407376265366	0	0.3361085147722673	0.1158526392472739	0.1683746896960955	0.008985068397320812	0.008303047717614	0.0012653012074610235	0.020527413204000453	0	0	0.04	0.22730564996059208	1.0133931576248028
TCGA-CR-6474-01	0.023062638819680927	0	0.014205343752796718	0.013292600640064371	0	0.1721587194980935	0.04098660142960504	0.022724643983866505	0	0	0.07043762459286008	0	0	0.23199265719701218	0.08171422112085418	0.06578481578834812	0.02253612162837435	0.049626785637610416	0	0.12450328580780409	0	0.06697394010302957	0.05	0.17827064344933416	1.0195143486298814
TCGA-P3-A6T5-01	0.11585975756449658	0	0.013358725877947559	0.026250612139428798	0	0.0348873888046959	0	0.07581754911940965	0.07303291534101493	0	0.01104822897665961	0	0	0.40294904043536117	0.01781435618688659	0.04356284653260698	0.07497205410612295	0.056785109773082	0	0.045641817247452185	0.002124367577919698	0.005895230316915415	0	0.4482619268874188	0.8943583078357397
TCGA-P3-A5QE-01	0.05674499863055989	0	0	0.20300590306803884	0	0.18348564356266647	0.015470156957707171	0.06345536003577196	0.1118634685820667	0	0.01472555557006229	0	0	0.08853515958586858	0.2124956366896141	0	0.008252402184510784	0.03811323754718191	0	0.0038524775859512454	0	0	0	0.41092269924630664	0.9221060648582878
TCGA-QK-A64Z-01	0	0	0.006505423183849099	0.041330443864882126	0	0.277460402665117	0	0	0	0	0.08143130059292794	0	0.007330320663262298	0.24681500864842945	0.19255029896240994	0.030289691549222866	0.027256001848503703	0.0005	0	0.08362713813926342	0	0.004909661876190512	0.02	0.31607122656513925	0.9674483456890403
TCGA-QK-AA3K-01	0.028383233891884317	0	0.022574335512538696	0.21153410938809805	0	0.17804244007982395	0.07817520175899187	0.0009	0.0011429338435738462	0	0.024848880617012875	0	0	0.24625318398329063	0.028445784117320228	0.14068501233148695	0	0.01647021813698829	0	0.02257263778865753	0	0	0.04	0.22962030804050912	0.9981990043763403
TCGA-CN-A63U-01	0.029450550131952594	0	0.18143253287790995	0.03463165278131296	0	0.0015889221101252375	0.0009	0.12122369409030946	0.017044797887637107	0	0.022317165304725727	0	0.0043174916806381115	0.09113056214576261	0.12080412987143836	0.038575257124107094	0.026878257590119473	0.06008723345865674	0.21267454509748793	0.02650736321864617	0	0.0104226189429549	0.02	0.29550605646474964	0.9691504342288135
TCGA-CV-7103-01	0.02023381695022097	0	0.0021770648911284083	0.012609568060047585	0	0.1442242886395947	0	0.031239620877771032	0.11022842333235315	0	0	0.03430783752163174	0	0.31800364981841966	0.03540155749257575	0.11196848231256305	0.08912348638793179	0.02746730344751199	0.06301490026825021	0	0	0	0	0.40184260293626956	0.9168478821972269
TCGA-CR-7386-01	0.0046757752090430624	0.0006	0.0030386463334462536	0.10918400370929679	0	0.14453305426919066	0.023060922802273495	0.050207543900992545	0.04939604071882583	0	0.0014894538344704354	0	0	0.20425097826246794	0.09457563985428374	0.19959316222901297	0.05548502400621852	0	0.04934475379038166	0	0	0.010586648393888969	0	0.34618804381186213	0.9419546754007934
TCGA-CR-7388-01	0.08754110089011469	0	0.142338770766004	0.0918726438375551	0	0.1326646187435018	0.03986237498905617	0.03078725599641834	0.022134723642334042	0	0.06347963501049009	0	0.003571143205467946	0.11954296860169669	0.02885082788867171	0.06602514058065993	0.04043699006711281	0.017576912842818582	0	0.06080225673845005	0	0.05251263619964797	0.01	0.34125613949513506	0.9428374886748906
TCGA-CR-7391-01	0.12820784218818762	0	0.03971227008027986	0.1280777170653914	0	0.1319517652498274	0.0037227976708023645	0.050202531385837024	0.06976171490530392	0	0.03664456844405177	0	0	0.1428302402639987	0.056475565137013045	0.08529620054483712	0.006799132738702566	0.03206343126780468	0.04919061313032589	0.0203018131127182	0	0.0187617968149184	0.02	0.3316681086701995	0.9460986472157698
TCGA-QK-A8Z7-01	0.0848908832315444	0	0.04342103165148573	0.06067107199902964	0	0.018110593635288597	0.0010859580203883843	0.057102102665478736	0.028694701888912266	0	0.04044400384676876	0	0	0.45282551755621975	0.07854132304619435	0.09898947499099363	0.008392055937714273	0	0.026831281529981484	0	0	0	0.04	0.21626171380577786	1.0222192993199584
TCGA-CV-7424-01	0.04803628109445684	0	0.08496520071291892	0.12978461101896366	0	0.19112144102106887	0.07359023132753871	0.023052650032745252	0.045076410952645085	0	0.047816460942849484	0	0	0.13556140067555783	0.07102140193222661	0.11688041145110462	0.007933615208169112	0	0.025159883629755016	0	0	0	0.04	0.22440775845193728	0.9934931205576155
TCGA-CR-7397-01	0.011934330612422673	0	0.0007	0.07210455902235292	0	0.21824049123245903	0.013919179558093258	0.03189105124039807	0.02387537568238387	0	0	0	0	0.2680216878835351	0.14167756603691625	0.11244634383966953	0.04746752803112883	0	0.032580812551097314	0.020332528614753816	0	0.004850309802868602	0	0.5845767185354516	0.8182498353498547
TCGA-CN-5373-01	0.12503018797646206	0	0.0354504216624179	0.07174529883096147	0	0.11844545566807499	0.056440586540347885	0.11144020653803866	0.06178814829218856	0	0.011396219998685979	0	0.011043579067178354	0.050655171403762515	0.0970724471266654	0.12458811606594022	0.07071591467033589	0.037048732467116825	0.0012180864103601514	0.0011024707144152786	0	0.014818956567047865	0.02	0.3226499331981933	0.9498572605456732
TCGA-QK-A6VC-01	0.06839347736617095	0	0.057062533607481924	0.13834622283924702	0	0.07490387169933184	0.039676443826201356	0.0929377576662165	0.08050739454390418	0	0.009909513840608	0.0038072591885853647	0	0.04620645134582253	0.20807404814143993	0.05716921553782664	0.05609856414820989	0.053436276421158856	0.007166821678661504	0	0	0.006304148149133491	0.02	0.27086317897987866	0.9881016098453341
TCGA-UF-A7JO-01	0	0	0.005993196695912023	0.14492471404172258	0	0.03897885046356996	0.10843758151303372	0.061400087427747316	0	0	0.025165541488387788	0	0.0011479134708557426	0.22805842556772868	0.1441841629922112	0.1447089096655258	0.04927148800846862	0.02871138323086285	0.01548915775310007	0	0	0.0035285876808736245	0	0.5184661358294798	0.8561641573291058
TCGA-CN-6011-01	0	0	0.0035522359928345654	0.1231135017657542	0	0.25031822042306645	0.023693730612026568	0	0	0	0.10639954311295015	0.00774850200198879	0.001479454015087106	0.2625244832103774	0.07806440670072276	0.13466845776846487	0	0	0.008437464396727207	0	0	0	0.01	0.3325302907212155	0.9540317313025788
TCGA-CR-6492-01	0.08233062792610954	0	0.14916463370321498	0.022005312288796552	0	0.15748356970941416	0.03049184757018058	0.013289900344752366	0	0	0	0.04289093325549952	0.0009	0.13803263050635206	0.11767676068317305	0.07691625639650602	0.026914997053770384	0.02741732184208159	0.07293906029148699	0	0	0.04152555073160014	0	0.40846502335996443	0.9123941251833574
TCGA-CV-7091-01	0.0001	0	0.011097557060954987	0.022789017630195092	0	0.0558427192245926	0.11611224935671269	0.15384845668579214	0.009173113485290261	0.04913185720266708	0.03455996190167189	0	0	0.21811167068168238	0.13843881247352519	0.06687390842486632	0.07308776345577665	0.0044230593678575725	0	0.03599598662516248	0	0.01044855651932625	0	0.4194813949866955	0.9073166022708742
TCGA-CV-7242-01	0.1225521516294404	0	0.1408199627159681	0.1647990597159875	0	0.11831885723124054	0.04453194444434634	0.013366072938544863	0.02158628595816013	0	0	0.02990066636535835	0	0.08409910548444531	0.08521999243528403	0.03208473259969427	0.041588340259541896	0	0.09441116372559985	0	0	0.0067216644963883744	0	0.39107273044575075	0.9211257043005082
TCGA-CN-5366-01	0.0548866688227553	0	0.010676201978898696	0.17449747829228843	0	0.14886914358454925	0.03579970516875407	0	0	0	0.016122585571940982	0.03253311147714475	0.008692986043305909	0.19293358200262573	0.13698457100046973	0.12062472359040702	0.025940566894109555	0.00253455932279672	0.034840104132650346	0	0	0.004064012117303568	0	0.3964084187718987	0.9188022557318529
TCGA-CN-A498-01	0.015417795366205606	0	0.16876279070144865	0.10536862442125064	0	0.11079813157999117	0.02483683735886195	0.10844550118255654	0.0043992521698403095	0	0	0.02831253920864884	0.0051407526506135484	0.11615378226300518	0.1021980192590568	0.045467039934605685	0.07781231054582244	0.05598043350284667	0.03090618985524597	0	0	0	0.01	0.3383736332829603	0.9459443768525128
TCGA-CN-A6V6-01	0.0262012934896987	0	0.04800989432295676	0.3235767190942299	0	0.0004	0.17313315215228806	0.07200871226258004	0.06915146324709019	0	0.060365256272138984	0	0.002180348785016267	0.06647094955258512	0.0901142674434122	0.052818737693516485	0	0.005518329001354036	0.010058512084391628	0	0	0	0.06	0.15328622770457628	1.0409637680388526
TCGA-CV-7254-01	0.09109738031762094	0	0.05764279092510713	0.07474096504223572	0	0.1431147984316606	0.010457430224656082	0.06259521556866694	0.031647148123190263	0	0	0.048137377772976914	0	0.14169028580601956	0.0636927155368575	0.21498400437121828	0.030976362038971483	0	0.027850226884261725	0	0	0.0013732989565568092	0.02	0.27066806108069486	0.9723404603028264
TCGA-CR-6471-01	0.07100860851733624	0	0.032135954193003795	0.19024810651808202	0	0.20545668391838853	0.0785006832423196	0.006621355941053575	0.07049809899590043	0	0.033255523360152944	0	0	0.07544246244107296	0.04989305830327303	0.06481940818620985	0.07171128709265885	0.02543967264569875	0.015695541573599304	0	0	0.009273555071250116	0.02	0.2841237846193255	0.9694874344522195
TCGA-DQ-5624-01	0	0.004691307321858551	0.0308491333279516	0.017460813257618637	0	0.2063703192933941	0	0.008139975434528417	0.04072056476693406	0	0.018142101452501357	0.0031440324659554055	0	0.19500166214836812	0.04889383224722433	0.0017439683063531618	0.16277975490449895	0.18633201571012722	0	0.07313657480322906	0	0.0025939445594570535	0.11	0.12782020521656082	1.0426586007170309
TCGA-CR-7367-01	0.14314533247347666	0	0.09761992450816201	0.03014820627799064	0	0.23676920035749055	0.0031346104539369903	0	0	0	0.012600818711774164	0	0	0.2302897182186616	0.09266258830952663	0.09537043426789653	0.025540161782503793	0	0	0.0213192656751994	0	0.011399738963381045	0	0.36282914485354406	0.9356375634409362
TCGA-BA-5151-01	0.06020402959571427	0	0.03804529955465497	0.0243854923935447	0	0.2663038698514156	0.04453605177149786	0	0.002804079845261569	0	0.04958544956891177	0	0	0.11441627316787678	0.0650244208689032	0.10735366256694352	0.016753592925020495	0.06626715987327005	0	0.036423421532488225	0	0.10789719648449711	0.04	0.21342783022126977	0.9955842648430853
TCGA-CR-6484-01	0.024362993660142187	0	0.05559628570142985	0.09048447339544229	0	0.11443945571982314	0.022327126074235277	0.04376721441344163	0.05551807599150516	0	0	0.022370881405447914	0	0.26858834681244637	0.11099655419122319	0.10167397529672795	0.032064553031815844	0	0.04225321776858059	0	0	0.015556846537738644	0.05	0.16150676578785703	1.0248325644845337
TCGA-F7-8298-01	0.01856809458355798	0	0.023908409477580998	0.023658590132968636	0	0.14938709259691446	0.04281742693823491	0	0	0	0.025355796725480554	0.03160784862279436	0	0.3619035202340395	0.02495649965032791	0.15005453922365433	0.012598233670183397	0.04849637705971931	0	0.08648116486605772	0	0.0002	0	0.5633905444256656	0.828629890559996
TCGA-CV-7180-01	0.075125128166862	0	0.03938840503155469	0.21121230306301148	0	0.12982704968497963	0.07658021651513146	0.00434456214334985	0.019568424136199844	0	0	0	0.005869459466299943	0.19167351892122816	0.09220868610969664	0.0015697192615100656	0.09401028880220053	0	0	0.037665404058120945	0.014648712612025258	0.006308122027829491	0.05	0.1660194398007531	1.0188858001908025
TCGA-CV-7252-01	0	0	0.053426298094187114	0.06266475385018261	0	0.1687675735630424	0.008656568684989093	0.006556864993029696	0.02021094919001409	0	0.04231306598969556	0.019291050603536298	0	0.20912573564781944	0.09187743129484363	0.0820563201006193	0.16694267529850074	0.028383436581188182	0	0.03765533692350647	0	0.0020719391848453826	0.05	0.17679973282433087	1.0157798701087837
TCGA-CR-6487-01	0.06180253298572657	0	0.06506714523034601	0.33679080117372767	0	0.04936917897723868	0.11041186043295628	0.08100943594910083	0.04586259359287317	0	0	0.0018986987008272815	0	0.04200314592087076	0.08295525428168851	0.07264010657500833	0.024378565456582634	0	0.025810680723053266	0	0	0	0.04	0.24423308814292463	0.9945087406266865
TCGA-P3-A5Q5-01	0.0898480802251138	0	0.04785599959678645	0.26447411745754124	0	0.009193594152232448	0.06464956737235354	0.06102268019481901	0.059055008037716024	0	0	0.058912079042191	0.009952359456467224	0.04346474075089383	0.05377382173996585	0.12291400035504631	0.06333443464662591	0	0.04683161973943066	0	0	0.004717897232816705	0.02	0.2982580612872388	0.9618281174645775
TCGA-CV-A6JZ-01	0.02255715727811906	0	0.008579289991321203	0.30427626883260694	0	0.020479596296172492	0.14799727863318765	0.03350392378170771	0.027729251529552475	0	0.07007810161908343	0	0.0045759124864043045	0.0648486338228441	0.09315381231276547	0.16194931878631624	0.021375803541113392	0.003048256591956405	0.01584739449684913	0	0	0	0	0.3939231594996391	0.9201525321413963
TCGA-T2-A6X2-01	0.0007	0	0.004065723556234441	0.20919645463807277	0	0.0701129877677289	0.11961635063952097	0.03646719904647869	0	0	0.11396993796053095	0	0.004604575913283769	0.04664580938718375	0.16741325902829218	0.15641929242585717	0.039011224570374606	0	0.031799549004800046	0	0	0	0	0.35701462632358183	0.9406896551244412
TCGA-CV-A45Y-01	0.09711337381280699	0	0.12605984921668303	0.06510791220832678	0	0.14593766315900478	0	0.06188242335644024	0.057732796002664864	0	0	0.023336909525303498	0	0.19985540038670463	0.06294168156425069	0.06249633493307739	0.02947429416188547	0.028399243324258725	0.03687288009890274	0	0	0.002789238249690154	0.02	0.3281128859135237	0.9500482928576136
TCGA-CV-5966-01	0	0	0.0012550045128969817	0.06617773588473821	0	0.20151376106540106	0.11689557472632434	0	0	0	0.06317588195759047	0	0.015325806581468301	0.09934514351890089	0.10993409279775695	0.17550291671376836	0.0676204336572429	0.07263999202218945	0.009460303321754801	0	0	0.0011533532399673459	0.02	0.3166139783925683	0.9544554778258055
TCGA-D6-A6ES-01	0	0.0023525948168011297	0.001383251264799191	0.046057695010111574	0	0.04273457460208653	0.061292805616648224	0.02166727072175124	0.012734721047345429	0	0.039459853041018955	0	0.009967802017324117	0.34445616240203053	0	0.09700921291442818	0.09931883873464532	0.14106348263734314	0	0.04652400234213443	0	0.033977732831531965	0.02	0.2986976921254774	0.9735119053312455
TCGA-CV-7430-01	0.004548802250997488	0	0.0063723500164854455	0.04818780389344083	0	0.3000312541824398	0.058575251013407985	0	0	0	0.07387745320614686	0	0	0.21551397770168668	0.03812952389080772	0.11342006299503968	0.03503143578975834	0.057415669882904266	0.0394722659125577	0	0	0.009424149264327216	0.21	0.054275630846692506	1.0665354894830936
TCGA-CR-7369-01	0.03427785965714579	0	0.0334812987999182	0.12312558544442277	0	0.1744609617237352	0.04677152444355662	0.007841252727443945	0	0	0.026730012349287693	0	0	0.2850113013508877	0.035801670681846386	0.09339934111418549	0.03687865341586057	0.03348691339578615	0	0.061020761384953846	0	0.007712863510969618	0.04	0.20284965457935847	1.007810388648571
TCGA-UF-A718-01	0.11864107696230294	0	0.12780461866492984	0.12446334529304538	0	0.1294351475058821	0.017740745117399793	0.040727832078798834	0.05480456389989137	0	0	0.016601834073633984	0.005258485152758794	0.16160051611980306	0.08660898757331027	0.051758236714039244	0.040103604437310356	0	0.02130249681870871	0	0	0.003148509588185286	0	0.3773209924696259	0.927944016571749
TCGA-QK-A6IJ-01	0.020289462125652632	0	0	0.03874832373331866	0	0.11264555668185197	0	0.021846030165905105	0.12447666253991377	0	0.0009	0.035431361989256345	0	0.12905150438298701	0.1244416028732945	0.1512060460931832	0.0737979940155866	0	0	0.11409645136975621	0	0.053019818077028436	0	0.364469901883893	0.9336999626245265
TCGA-HD-A4C1-01	0.026070397570238272	0	0.11309011219276147	0.08355308905465293	0	0.09109137242228534	0.03664728364736086	0.05714278051603675	0.002168969374880639	0	0.04366737049217938	0	0	0.18250825658282266	0.18511075521257478	0.04757879967781288	0.061715777795778935	0	0	0.03599083254352218	0	0.033664202917092934	0.04	0.24510181326866706	0.9937319497231963
TCGA-QK-A6V9-01	0.06621025852652004	0	0	0.23183601875842944	0	0.037012308934827126	0.06369076808551898	0.09243871277938863	0.044008490617463314	0	0.01018565401367711	0.02051895169236579	0	0.08966644790162878	0.21984091913581674	0.05424552432912383	0.048211857110331054	0	0.02213408811490913	0	0	0	0.02	0.27969709420716615	0.9859291899871848
TCGA-D6-A6EO-01	0.024392314694945252	0	0.05701693428739211	0.03474627859478117	0	0.020218878184746516	0.08035208072100933	0.06265783374056551	0.00972691063869523	0	0.07696031374294883	0	0	0.37183999221922714	0.05531440460324313	0.06520270054515284	0	0.09110241114778116	0	0.040390625863900756	0	0.010078321015611034	0.06	0.15302000280493686	1.0396563304450464
TCGA-F7-A620-01	0.013471461492204892	0	0.006242685102038336	0.17322004213335515	0	0.040590313506362954	0.05080237261236746	0.09185387276623815	0	0	0.02768446317964093	0.09759447794758264	0.01591807785288528	0.09757190743876315	0.1895761862124826	0.015112653514078004	0.019707317015254567	0.043815635847594424	0.11683853337915145	0	0	0	0.03	0.25156382983618414	0.999259168231158
TCGA-CR-6482-01	0.09872017495584987	0	0.15151041095160692	0.1127010460137912	0	0.1571515228073657	0.02277381455198461	0.042526576958197414	0.11850700993649677	0	0	0	0	0.08747879047679125	0.08710561067752946	0.09072346158511015	0.018200583476251975	0	0.004855300954675738	0	0	0.007745696654348955	0	0.39704521362366824	0.9196627181537697
TCGA-D6-6825-01	0.028621798213499684	0	0.011098378010648315	0.13674622838518913	0	0.13370096689357708	0.09142791590585703	0.07863385585135894	0.020842894620522204	0	0.02752948336065514	0	0	0.10802022199402432	0.08778985735911536	0.14616681774193452	0.0356760081203172	0.033406750110458884	0.03748037386174905	0	0	0.022858449571093148	0	0.3745363280268215	0.9270587032188495
TCGA-CN-A641-01	0.0026107526316631767	0	0.1591302531729843	0.019142110845510787	0	0.021667024243738203	0.02990070632591116	0.07372147099241246	0	0	0	0.00707463831461901	0	0.18613510637426525	0.05972827437275727	0.1261128591518382	0.11112112961204601	0.02722280533077393	0.1067688409507789	0	0.014552505937891765	0.055111521742809616	0.04	0.21805450338936813	0.9970078462153306
TCGA-TN-A7HI-01	0.013327889016321565	0	0.15053243909579803	0.2293011467219723	0	0.03544583870608462	0.03745029225259853	0.10561382206686468	0.05483911607282538	0.013656467354401477	0	0.03339569691495736	0	0.15717433407980336	0.055601444497778735	0.08087352926308015	0	0.01856671973472899	0.01422126422278484	0	0	0	0.03	0.2629731733075825	0.9840293314339987
TCGA-CV-5971-01	0.03300078747868551	0	0.0016547038831261462	0.10786499437201248	0	0.15293464374395038	0.02362074306449186	0.05113266238609599	0.024023827864511273	0.008605268826413865	0	0.038645042689794254	0	0.14125780327396287	0.10911865168014913	0.1337309935640549	0.015316540275198097	0.008251235906722212	0.14229557908319992	0	0	0.008546521907631164	0.04	0.24649868940459485	0.9830701785659012
TCGA-CQ-6219-01	0.0090808243287867	0	0.010870765564854716	0.15404712095951378	0	0.05325348386986297	0.09201255921805906	0.0760985983980758	0.010225464565741199	0	0.039967635839208274	0.0003	0.00855811033583251	0.1434368190162204	0.17111604110469628	0.10681436364598287	0.047062844786757776	0	0.07711697975415782	0	0	0	0	0.39960286226763514	0.916805542887521
TCGA-CQ-5333-01	0	0	0.0015543585278924425	0.11992042376981019	0	0.06571158546747152	0.05060874436334123	0.056835405979920185	0.09599243801679591	0	0.05065949388493151	0	0.018961766626297935	0.11854983016772587	0.14751395942328735	0.20335197105699568	0.0514875589119292	0	0.01885246380360099	0	0	0	0	0.3736590063869009	0.9294539597494196
TCGA-CN-4737-01	0	0.0020408816426900297	0.0013182380901311302	0	0	0.07298250518301551	0	0.04643615469093969	0.02655192805017157	0	0.021607610399123595	0.001041069349093354	0	0.6076367319459268	0.02361750036813496	0.08435380135210623	0.04584422595102158	0.03137609016613445	0.03173277548630409	0	0	0.003460487325207052	0	0.4959833840376571	0.8791354473594818
TCGA-CV-A45U-01	0.030450854054501736	0	0.03906625402508762	0.17657348957850516	0	0.23557987609684677	0.10344318689199096	0.10495740878178045	0.026941666101977898	0	0.04789816960842596	0	0.0004	0.06867607373785364	0.04938296934760077	0.04727015313574014	0.03895696502671474	0.0033196205218469126	0.027069898592484178	0	0	0	0.05	0.16614099362387885	1.029894811052333
TCGA-CV-6948-01	0.022142070189066495	0	0.002357590040101227	0.09363774652127843	0	0.11092429788980451	0.0839968587873659	0.03718977016409563	0.01132804191609183	0	0.0024969970823558833	0.04728876875235066	0	0.2541532342544109	0.1278082050790817	0.11325893013358643	0.04685687528177617	0	0.04656061390863437	0	0	0	0.05	0.16643769601493746	1.0253043823722512
TCGA-CQ-6229-01	0.03757204179243185	0	0.00806560411098802	0.16379781626812856	0	0.09388262144789193	0.058162792462685416	0.01991169745875307	0.018746891448056798	0	0.0222603337694326	0.04656400203328277	0.014889440758863432	0.10656217541561075	0.1642988218214782	0.07781748263579237	0.06796098032419792	0.03663969382194582	0.06017187742710684	0	0	0.002695727003353621	0	0.3506518504128907	0.9410417233470517
TCGA-CR-7385-01	0.11861340969473967	0	0.05540803360373162	0.11409887479268953	0	0.24722437416316242	0.0249481307088182	0.04662397977788914	0.053373416478237436	0	0.030761807211257024	0	0.010299341225116006	0.0780999592137486	0.08704834740963757	0.05748227519290589	0.033334152235076145	0.02414454321365389	0.009529829144847039	0	0	0.0090095259344898	0.02	0.2928485869739719	0.9671453190949749
TCGA-CR-7368-01	0.09700126785865741	0	0.07686822016938619	0	0	0.16108701434644285	0.08224711312054005	0.04663299622419755	0.0158977262423091	0.025964419634790264	0	0.014835117417272574	0.0021494633674631783	0.17153337117018888	0.09378957061586049	0.0911696047707589	0	0.03089193410974843	0.0899321809523841	0	0	0	0.02	0.2729373528168988	0.9698251505791508
TCGA-CN-A499-01	0.013837765034575365	0	0.022658370146103526	0.21073516149525146	0	0.12222299779064169	0.112338361397974	0.06108537103016243	0.005856972796152916	0	0.04776995165391653	0.011300907547092582	0.0070965499752617565	0.030831831711072188	0.1878025302986852	0.10394962934930776	0.0015859802903484801	0.030183185315226912	0.02576868065062315	0	0	0.004975753517604047	0.02	0.32415245391738123	0.9607567549358026
TCGA-BB-4217-01	0.12715557756267956	0.1418293555797829	0.16045722074093746	0.09106135056479393	0.0029134434764018203	0.16697709314084117	0.018105147262271432	0.045278283365578625	0.11503452066399242	0	0	0.0005	0.00743530726042581	0.05060898442008735	0.013220290413469166	0.02245058165765123	0	0.021388840843056294	0.015602381178508642	0	0	0	0	0.49310286069086817	0.8711311169043191
TCGA-HD-8634-01	0.03014382006658721	0	0.004543276972823041	0.05546523801780389	0	0.17047357624151963	0.009188310871358114	0.03303103842417281	0.04087972342852273	0	0.035140883781832416	0.00677780034712696	0	0.22297771448974416	0.15579057298733648	0.08785961240510456	0.027828695046112885	0.07362602125393257	0	0.04129784300281786	0	0.004975872663204718	0.04	0.24157193403122262	0.9984384894035623
TCGA-CN-5361-01	0.006817383331884906	0	0.0017479335443388688	0.022802345512256014	0	0.11708399831622447	0	0.061312076498008135	0.02453202408848265	0	0	0.08260638609476419	0	0.20442546305138146	0.16401000366788052	0.19714255919860882	0.0626387470847064	0.0028817320773537984	0.05199934753410973	0	0	0	0	0.4094487576213916	0.9139128626061103
TCGA-F7-A61V-01	0.019013254676814882	0	0.08933789217179487	0.1181655210533057	0	0.034828133122239764	0.09683716702087207	0.06885828627925945	0.060979926176883935	0	0	0.036749779682101455	0.0004	0.1125029411677044	0.12558374091767657	0.04278218460958143	0.149329533098917	0	0.04459516734873733	0	0	0	0.04	0.20629105476336532	0.9980818558242477
TCGA-P3-A6T4-01	0.05121744329193891	0	0.08428167349429086	0.0695799042879597	0	0.05242811851578309	0.06144174042564951	0.014123573100270207	0.018821718335651647	0	0.029056923484312325	0	0	0.3038399379316965	0.031093031269504263	0.02313642874474264	0.08045526664872192	0.11482444385814812	0	0.037456961702274943	0	0.028242834909055353	0.04	0.18705457582510346	1.015231818434143
TCGA-UF-A7JH-01	0.03521675192304273	0	0.03456090630935389	0.08159617387141205	0	0.11721607191599401	0.044245786980151885	0.08191645511457625	0.021005991088243733	0	0	0.011624755453513404	0.0007	0.27340936783835124	0.10087073863191359	0.11610573728761593	0.07140135865402614	0	0	0.002185926880618638	0	0.007916698030742726	0.02	0.26544257877661803	0.9804044722482985
TCGA-CV-6940-01	0	0	0.023524757082160057	0.0228641492689818	0	0.22451739172300658	0.011139669000975709	0.05343418439103081	0.019127967055682548	0	0.02435831448289228	0.01907022085879715	0	0.31472123567746957	0.05258651224734256	0.064479797842971	0.11526415138169697	0.006143420446136788	0.04876822854085619	0	0	0	0.03	0.2605333409605123	0.9833089023927893
TCGA-BA-A4IG-01	0.11098916743405958	0.005588999503455511	0.03729521113993713	0.12747082275224286	0	0.14128882995608544	0.04279830117869131	0.06999566471401793	0.0163997176911862	0.03818160888222827	0.026532810240932618	0	0	0.08974843302856533	0.11410415932971812	0.07145693198112466	0.06372081766937457	0.01975555713108762	0.02467296736729286	0	0	0	0.03	0.2577038375105803	0.9800844386439289
TCGA-D6-6517-01	0.03265065913666407	0	0.11949708406755016	0.018607928938019807	0	0.1726205307339278	0.030534950048599706	0	0.08377795932202796	0	0.013977545153723825	0	0	0.17278316433709523	0.016557889747937853	0.11726479399123363	0.10145297504763585	0.10399361846175412	0.009938886586102915	0	0	0.006342014427727079	0.03	0.25686973495552895	0.9785854907300723
TCGA-CN-6017-01	0.03964982288250098	0	0.0035135588972288563	0.21528716187181607	0	0.20060472456858544	0.0280758746192592	0.0592537636189682	0.02382404332354695	0	0.023956971284813906	0.029454261497517602	0	0.07769577354426349	0.107164444954164	0.08020024832136396	0.03911757840760629	0	0.06472648317748417	0	0	0.007475289030880815	0.17	0.07406641683277498	1.0676640889400062
TCGA-BA-A4IF-01	0.06900694454710178	0	0.048217620621628904	0.018327667820838563	0	0.19913163179845936	0	0.06346881066316387	0	0	0.06950454083319466	0.021718211059133574	0.008167047755800867	0.2702882652817021	0.057618583809901217	0.07858844298828038	0.0712091647212592	0.024753068099535532	0	0	0	0	0.04	0.20801068896003366	1.0034337150529946
TCGA-CR-7374-01	0	0.06781023255079037	0.13765550473673108	0.1445389283953622	0	0.1314740014959199	0.015595484610093942	0.07749674337367318	0.10247737114143825	0	0	0	0.012998120274645846	0.07434495892716943	0	0.09317750706101184	0.013857013478238079	0.09167009041235362	0.005143442423205051	0.009135413732726902	0.002046595476425926	0.020578591910214352	0.02	0.30349987461476463	0.9622139146015353
TCGA-CN-5364-01	0	0	0.0020254986787843826	0.016205203897983984	0	0.11821236320567063	0	0.030058546539055955	0.030240838939246534	0	0	0.05862816788873952	0	0.3038459296654321	0.11888350903318493	0.10836103043701129	0.15587912332182843	0	0.05765978839306222	0	0	0	0	0.5899643738234602	0.8144628683416871
TCGA-F7-A622-01	0	0	0.0038759855913947563	0.04758518410723529	0	0.13409268334157462	0.10767990139554774	0	0	0	0.038684736192355525	0	0	0.18663876644209515	0.24014960876194755	0.14128217057209477	0.011023606160567377	0.003731697490415721	0.054536901985238834	0	0	0.030718757959532664	0.13	0.11130741166766084	1.0713303512935297
TCGA-BA-5557-01	0.0035114142326642273	0	0.0008	0.030630010948085522	0	0.03025146439727637	0	0.006720164275334673	0.0053991783827571855	0	0.020856782416184022	0	0	0.6344094787937514	0.0029408369883761267	0.016831135227827806	0	0.060055462178275634	0	0.13068578864477412	0	0.0569484301474607	0	0.7113385633762227	0.7036692545042015
TCGA-CV-7095-01	0	0	0.025233304252890606	0.040304188773991514	0	0.25778262908866006	0.017347798118785774	0	0.003480463584552827	0	0.010755630384804607	0.03490775902997728	0	0.17930618283239938	0.1117227646222615	0.13821215457170638	0.13445990819653328	0.04406404798453504	0.0024231685589017307	0	0	0	0.11	0.12803251818954614	1.0405886960001196
TCGA-HD-8635-01	0.12988250947854937	0	0.0534545847599832	0.016291387679718158	0	0.22369291871426822	0	0	0.006648491124552481	0	0.02731452950501751	0.02545090826592346	0	0.2794882248185765	0.08480606554238489	0.11349641364200608	0.007957103569606523	0	0.018933309986075987	0	0	0.012583552913337733	0	0.395705941351108	0.9192698544449017
TCGA-MT-A67D-01	0.050167064731665885	0	0.22528142457543063	0.05640373916812351	0.007518649255002676	0.08371548026814175	0.035085654770388754	0	0.004679845995519458	0	0	0.01738886987191336	0	0.25029938095060955	0.06705516010267422	0.07373023688340588	0	0.0357452348674911	0	0.06903431919877868	0	0.02389493936085453	0	0.3712026682022214	0.9373217704557554
TCGA-BB-A5HU-01	0	0.040540712658543636	0	0.03990435273156773	0	0.17552895658857295	0	0	0.006664805761481764	0	0.11421458662888871	0	0.004595889394104525	0.32149297511295355	0.017712269311516243	0	0.02055089756848499	0.04332368948344501	0	0.20947006842700666	0	0.006000796333434203	0.04	0.19026128933108188	1.0305333021621972
TCGA-D6-6824-01	0.13588600119538108	0	0.05728041839366228	0	0	0.2361603129674204	0.002993321886382226	0.027852757014701232	0.01933187644961482	0.0014612277768660648	0.024194497566675736	0	0	0.14684603847328928	0.09364406280551486	0.14520766272643265	0.0004	0	0.08223007629854816	0	0	0.026472042308255055	0.02	0.3292145306261074	0.9468866814980756
TCGA-CV-7432-01	0	0.020756231547973045	0	0.03371369178317351	0.003435119162451182	0.05686611202317654	0.18178504119435032	0	0	0	0.10381024765353242	0	0.0019369693919504122	0.18014762761560918	0.16481201933673895	0.07132337720117168	0.06612795103942512	0	0	0.10949027522926966	0.0030103451915789994	0.002784991629598954	0.04	0.2090896137033708	1.011579274865675
TCGA-CN-6012-01	0.05162465190034676	0	0.036067116149667636	0.1089197964064232	0	0.14259323947427652	0.008459719425518666	0.06051059147713021	0.08274789396686315	0	0.05689899603656457	0	0	0.17463237393453807	0.11270980435152261	0.1326494487853538	0.013512326238755033	0	0.006006327309660634	0	0	0.012667714543379142	0.13	0.12040308443606239	1.0416909467129312
TCGA-MT-A51W-01	0	0.051649134186867486	0	0.11986205444825117	0	0.12305965570072755	0.10345208108298816	0.007545255988894896	0	0	0.012501599034547999	0.04745815288983032	0	0.2207648856888359	0.18038380418460265	0	0.018164712547355563	0.0509485857125672	0.050628401703982286	0	0	0.013581676830548856	0	0.3672720433584747	0.9366689206065912
TCGA-CN-6994-01	0	0.008720527182104415	0	0.02817106477272922	0	0.13909370100260957	0.0017872387927128633	0.06454144468207854	0.002941821811274802	0	0.044160523271871796	0	0.010879313714334241	0.5166636756316301	0.009459581214013189	0.08743413487575963	0.015803305030899297	0.05351099008720953	0	0.016832677930772946	0	0	0	0.5951107489446452	0.8041812713067564
TCGA-CR-6480-01	0	0	0.05005531167465364	0.14741278155348025	0	0.15619858246246496	0.0678768360378347	0.07942705975202946	0.0566571060411169	0	0.07069885819726843	0	0.0012192132767567024	0.021910396051183438	0.07277514229940264	0.07339019639284831	0.01328754959209141	0.17944165803938944	0.009649308629479714	0	0	0	0.13	0.11928941795688434	1.0520688266032079
TCGA-IQ-A61O-01	0.0036385866072690554	0	0.0010886206898960576	0.02979307348879082	0	0.04746620783677492	0.0003	0.041012550962560124	0.051403507148192217	0.008910621637688809	0	0.005622242119280299	0	0.573898826405028	0.06307331741286244	0.1685424871629374	0.0010854822044510293	0	0	0.004166683395956053	0	0	0	0.7429387906087278	0.6786847470557488
TCGA-CV-6934-01	0.017058894748148104	0	0.00687926077213385	0.16604609298678044	0	0.16980626178214775	0.049346770691452116	0.001563775095432027	0.029566739180691866	0	0.041362073278475665	0	0	0.2477772708282389	0.1354937584898051	0.10253379041826231	0.01057037206033723	0.0018849233284237387	0.020110016339670918	0	0	0	0	0.5356118585237046	0.846082309148302
TCGA-P3-A6T8-01	0	0	0.001795439777671989	0	0.017994274235185608	0.11842725417516461	0.020246326876984883	0	0	0	0.023645896449759313	0.01739387005713374	0	0.5724485429464615	0.0030231325730347165	0.03883859626773184	0	0.16602699527403506	0	0.017723355176767673	0	0.00243631619006913	0	0.5194447661724723	0.8600943515076466
TCGA-UF-A7JJ-01	0.0038294459301747834	0	0.10026583334253811	0.15089231512676293	0	0.10749172527279115	0.08506306930936768	0.031871790068492896	0.01725072919764226	0.0002	0.029676969089525974	0	0	0.1888557715785178	0.045721084852751386	0.13480943175518406	0.04150969960631226	0.05029183626062737	0.008938758824930672	0	0	0.0032889518020290023	0.04	0.19767778426867727	1.0034677282418205
TCGA-CR-7404-01	0.011420262732767363	0.02426705507312988	0.017783903248662435	0.11418235607038531	0	0.149008280099653	0.03678286208570403	0.06466435406639401	0.07789087505526367	0.008251965315150945	0.05368892357928825	0	0	0.13729918101582128	0.11111463620148421	0.14167757948440868	0	0.02301581818139707	0.028556041324115728	0	0	0.0004	0.13	0.11413736316399499	1.0436174362150368
TCGA-D6-6827-01	0.15738831949135035	0	0.03724793455604482	0.0713804985327404	0	0.10312546279985764	0	0.06241208752985965	0.07123611340926021	0	0	0.006876688279940377	0	0.2470829506862622	0.06185223025586761	0.09925880411741901	0.05086337769608173	0.0002	0.024417441017082025	0	0	0.0066618007576329	0.02	0.31487114341819616	0.955895482504714
TCGA-CN-6019-01	0.06351276718485142	0	0.012052286706044543	0.08969507213297079	0	0.03503752031849206	0.023303400439915956	0.023565418188986637	0.028795764333044503	0	0	0	0	0.5301028121800446	0.021584458619303807	0.13253579606550167	0.0031302006981416292	0.007595263238055338	0.029089239894647005	0	0	0	0	0.7087013069522237	0.7184759591307702
TCGA-CV-A6JE-01	0.01279654931335449	0	0.008922284182488105	0.3048869102452343	0	0.029950275189138304	0.03553715485596715	0.035654113414323334	0.026153593408365632	0	0	0.13258167378614488	0.0041099846835826286	0.13304161856689997	0.05864845607705553	0.05349093863153252	0.03635850921428272	0.03250765656924815	0.08329600999200891	0	0	0.012064271870373325	0	0.4466710883940301	0.8944514520671593
TCGA-CN-4726-01	0.007355768938691405	0	0.003324088771070922	0.043486833419468865	0	0.13504359294557766	0	0	0	0	0.03233324088034973	0	0.006501368319271581	0.14265049913189048	0	0.030890536222410513	0.1474101833032319	0.051189400096472215	0	0.18338813803357099	0.029472118821492574	0.18695423111650117	0.04	0.2220159286054079	1.0076107460496468
TCGA-H7-7774-01	0	0	0.017761561113328318	0.24234798887046788	0	0.02859842415004499	0.024383954775948406	0.06583527696460292	0.07257093132622401	0	0.02468672634668347	0	0.0006	0.029465811404696438	0.0928255491713162	0.17371627775610796	0.11545529378930501	0.08209686435008147	0.029607656035335998	0	0	0	0.04	0.19636961368360004	1.0071978262973629
TCGA-CQ-5324-01	0	0	0.025534552331821832	0.1430548109820629	0	0.0516943650709033	0.03949653000978756	0.03825517698962433	0.03010164173925514	0	0.12114567127940305	0	0	0.2332073517443151	0.11983988057600356	0.1188323953452305	0.003932500217171891	0.041855351109655936	0.0330497726047649	0	0	0	0.04	0.2405582906672938	0.9948624649708395
TCGA-P3-A5QF-01	0	0.014813857331237754	0.006356713760055133	0.13957335135902793	0	0	0.15876395348637334	0.06272912823052927	0	0	0	0.05171736640447637	0.06765815434606955	0.08068109341347102	0.08308888757450056	0.16571284793714108	0.08224194807424899	0.06862483160200547	0	0	0.0161977854290823	0.0018400810517811388	0.04	0.2192388437402035	0.9926634174864244
TCGA-CV-7434-01	0	0	0.002635722586718653	0.1612186810196556	0	0.19047845296425783	0.027625273214877254	0.008260846680213813	0	0	0.11027186601683346	0.014897635263353609	0.013127443549687916	0.03618315906704335	0.16272718109231446	0.23985809112739137	0.010037472057472158	0.017634274785406332	0.005043900574774216	0	0	0	0.02	0.2791004509585916	0.9825720478089984
TCGA-BA-A4IH-01	0.07097266887550367	0	0.004912676382911726	0.17819093500411892	0	0.10460660460093953	0.09980381594927099	0.09834918237821928	0.0276785421212968	0	0.03563140910938958	0	0	0.13110268990746202	0.1295218802237649	0.031548288364783905	0.03313484994982273	0.052467519492426354	0.002078937640089708	0	0	0	0.04	0.18597389691746108	1.0189634964227052
TCGA-UP-A6WW-01	0.05434857616593588	0	0.022267522142085504	0.09445436126439893	0	0.13292361408291248	0	0.0441651020329189	0.11523295532852895	0	0	0.047856650074278945	0	0.27193401047215787	0.05269492517107192	0.06248739510043465	0.0709799466079487	0	0.02825654922255823	0	0	0.002398392334769002	0.05	0.16444640959079077	1.0234974494248628
TCGA-BA-7269-01	0.012757603489723171	0	0.05603199321455889	0.10071593705875892	0	0.15034004824664784	0	0.061304121884653624	0.02548614053771349	0	0	0.03643092907520603	0.006879637074481076	0.2684567562159814	0.05034018332275026	0.16792804581754184	0.030684178579955295	0	0.02506699354074889	0	0	0.007577431941279283	0	0.4148138579696012	0.9097943092217534
TCGA-CV-A6JN-01	0	0.12723425316376347	0	0.14308874747645314	0	0.02976030134365031	0.02073645527791857	0.07206641910816115	0.04199463594899726	0	0	0.10267811487396342	0.005924898844196952	0.1043859397811491	0.1007189604038083	0.1283483080718163	0.04146952907407192	0.06903486982880591	0	0	0	0.012558566803244204	0.02	0.3081352880985274	0.960075354782018
TCGA-UF-A71B-01	0	0	0.09505520456063071	0.037533922243344904	0	0.1417249135934172	0.009755931199714034	0.007876153946970863	0.010866790817327738	0	0.006613045787361601	0.005513824810347019	0	0.34479487227670175	0.030462414412447708	0.16155931338210164	0.013795835539480251	0.006341881127363058	0	0.09718503342846097	0	0.03092086287433055	0.06	0.15317039054250245	1.044240496237618
TCGA-BA-A6DB-01	0.10859605791723653	0	0.010713240276821356	0.15584369074213186	0	0.10206320776539925	0.025695822373949236	0.08548722148707302	0.024557315597514107	0.043643050298338246	0	0.02959537191190449	0	0.10541462219347739	0.08161883303320067	0.0750020766091315	0.062486375222717445	0.002533101578835762	0.08200176989878082	0	0	0.004748243093488312	0	0.41492739770982107	0.9089951937638656
TCGA-BA-5556-01	0.061136134439879836	0	0.0037776442878325617	0.242310819287785	0	0.13459682620268848	0.06837432888559178	0.04776300379111788	0.02491025020934346	0	0.05853176161923657	0.0026751835107224546	0.016407744833178604	0.0549639382335477	0.11274330721930582	0.04926187269664015	0.041011929446406074	0.03656961973457116	0.03956801616879618	0	0	0.005397619433356328	0.02	0.3124267733993534	0.9601885671464397
TCGA-CV-7421-01	0.02027698061766046	0	0.0068276400407248665	0.02099539562342904	0	0.037862526946525685	0	0.053231510457685496	0.020520467478265813	0.004228706197135006	0	0.028473029416413942	0	0.4826943481256519	0.09976801639825826	0.14823870752447033	0	0	0.0768826711737793	0	0	0	0	0.45858721578193185	0.8942456639036269
TCGA-IQ-A61J-01	0.0045465722116344144	0.0017861257287387312	0.0035978750537164223	0.06194251175737387	0	0.13706472717510965	0.016638947317686	0.04024134639215172	0.0626397131113129	0	0	0	0	0.21166592343142185	0.03658839068964189	0.05575762028502813	0.2933072296522963	0.026308847127812195	0.03962191815040323	0.007144243218874279	0	0.0011480086967984478	0.02	0.3116244146212506	0.9581398132095883
TCGA-CN-A49C-01	0.045172362886249526	0.03666832673690151	0	0.2093324167974715	0	0.0978076945651072	0	0.07217725514928423	0.016029937085214403	0	0	0.05043612133369507	0.03811106145299519	0.0561814844570008	0.07025170308159	0.09126013239329084	0.10564074464171254	0.08114610729445244	0.02654428538300067	0	0	0.003240366742034159	0.07	0.14674593711444417	1.0255423570145725
TCGA-CR-6488-01	0.01475832709169249	0	0.0021924468905064015	0.03864757877491625	0	0.08161466579886649	0.015273942448326406	0.03575537058012109	0.039105876478117745	0	0	0.00967392923241549	0	0.5221303275880378	0.02947450701929345	0.12824234047161814	0.047501535789141944	0	0.03165876262752392	0	0	0.003970389209422411	0.01	0.3408638126977688	0.9694213222117284
TCGA-CV-7245-01	0.005865518994726126	0	0.004667736045818211	0.07073881846394221	0	0.1927574012600895	0.0267172686054687	0.013978050296927556	0.002286584325402135	0	0.07729333280421775	0.0105621167171985	0	0.28490167896531143	0.00256062576677509	0.0862774450011417	0.039077457772450516	0.05993018517212107	0	0.12238577980840945	0	0	0.05	0.1846144520596293	1.0223414194458227
TCGA-HD-A633-01	0	0.002693906405975707	0.0015849484703906779	0	0	0.1572209859646343	0	0.02102307389601392	0	0	0.05749718376743152	0	0.0031907084605313422	0.38870852239152165	0.006598347679277548	0.05199856853650708	0.00901473699981821	0.06090457819814032	0	0.20346114288073555	0	0.03610329634902219	0	0.5221942694759412	0.8525060632760684
TCGA-CN-4741-01	0.014584627706420232	0	0.05286396131831162	0.1276838731712378	0	0.06049262371158767	0.030892772040227497	0.09368363554181001	0.0535149381437266	0	0	0.024885544699293046	0	0.17445715659337113	0.06610163108679697	0.12915363173456354	0.11764980918200063	0	0.05403579507065321	0	0	0	0.06	0.15436518452873393	1.0176666302873385
TCGA-MT-A7BN-01	0.023984263478825606	0	0.005971573582659761	0.16221508650541658	0	0	0.10323028490538852	0.05562012774450391	0.013941411675938388	0.010916358713315304	0	0.02673892434973901	0	0.30950444208026684	0.07579630994251851	0.14043811406252177	0.020807299348513247	0	0.04783303875191358	0.002946464210309854	0	0.0001	0.2	0.062452904273583965	1.0714326929114029
TCGA-DQ-7591-01	0.07317490009222286	0	0	0.21580124413053084	0	0.1523677430173182	0.09003495449472636	0.07412147552086959	0.07332523947862704	0	0	0.02828892824532425	0.013818531886506731	0.030289174451966393	0.09209364305674539	0.0332782632430526	0.07344735113917221	0.010390404855995792	0.039568146386941803	0	0	0	0.09	0.1406151262943946	1.0394218739256549
TCGA-CR-7373-01	0	0	0.020770980568142455	0.12531335671918675	0	0.13116214734431164	0.09413543346778823	0.03672387680219309	0.016352984810394457	0	0.07337052978385626	0.014803507289466495	0.01393195358197027	0.23003522567315646	0.11068540381892171	0.06406833006141606	0.01939105332801389	0.022398978100558846	0.014691457639659889	0	0.012164781010963589	0	0.11	0.12768441243910011	1.0416827967627593
TCGA-CN-6995-01	0.0036592121225003677	0	0.006796599884215571	0.22098921833044974	0	0.1379180653896386	0.06141781725015216	0.07656347364090145	0.03026429260500603	0	0.1187720044912788	0	0.008117273367681501	0.10454977831987967	0.1081777081288044	0.10343927635491829	0.016258076760009756	0.0016220924100033153	0.00145511094456042	0	0	0	0	0.46248748993280014	0.8860946067727581
TCGA-IQ-7630-01	0.00852263282898628	0.0024259547005400423	0	0.0032665415852057254	0	0.26758523231374226	0	0.020147979736425094	0.016010755291068924	0	0.049232858359701995	0.00297083877586793	0	0.3174784935475254	0.015350290908897578	0.1495026336726856	0.04097320580220863	0.08064570254851794	0	0.019639769254471497	0	0.00624711067415512	0.01	0.3379518109719246	0.9510358592103767
TCGA-HD-7832-01	0.012313790853502472	0	0.004845579833666833	0.07525896199007477	0	0.10004689331937118	0.07297330143171386	0.035334503321077015	0.0048467125154391735	0	0.07053923291181202	0	0	0.27654843590444983	0.1103459094786061	0.1661388308500337	0	0.06184730767277814	0.008960539917474848	0	0	0	0.02	0.30726046489943737	0.9651309488977582
TCGA-D6-8568-01	0	0.010025899889670772	0.0021404502879234944	0.009086907686153016	0	0.20245312217547	0.03527439961221243	0	0	0	0.10622932031692808	0	0	0.1755484726373817	0.12530370663120335	0.06836435667374388	0.006510271383580589	0.03526524794256041	0	0.12996364055818718	0	0.09383420420498506	0.13	0.10952159603484533	1.056298334998917
TCGA-MZ-A6I9-01	0.11756255527134825	0	0.3836416011588549	0.09357946809759742	0	0	0	0.11267197638128534	0.03474210062782778	0	0	0.01269081397657146	0.00201469297220631	0.03711278686816181	0.02274088706075629	0.04517897024231521	0.03927346442950595	0.047519496415958845	0.05033057125887031	0	0	0.0009	0	0.4964580149242144	0.8842058325458374
TCGA-P3-A6T6-01	0	0.02646315503069206	0.030686398893036024	0.17891500354759413	0	0.05277642075035533	0	0.06505435526643434	0	0.04333267720114785	0	0.008879062520622998	0.009510191877747445	0.28405894831906936	0.16271216828567245	0.09249625515388098	0.024989196547610934	0.0028282394052957832	0	0.008521266611993523	0.008776660588846843	0	0.14	0.08937570003028662	1.0735661392440266
TCGA-CR-7383-01	0.025466470399848156	0	0.003417236982936982	0.0912066757490629	0	0.15524715835404945	0	0.07490105214693418	0.03509229748117651	0	0.0044179593826712835	0.029848614389331875	0.0065107379799231	0.1739431628732074	0.11766752772760787	0.1202168232446969	0.09965441655535989	0	0.056374745829774094	0	0	0.006035120903419378	0.04	0.20186128279324453	1.003891727961704
TCGA-UF-A7JA-01	0	0	0.0008	0.027946486849999456	0	0.1286098559302287	0	0.0799253136934323	0.02183808126648068	0	0.0583454374092504	0.0016369118128549602	0	0.5119703533496995	0.06434414179766748	0.06632835852148564	0.013731695000400751	0.008232567570819409	0	0.01060972829584172	0	0.005649687680448252	0	0.4965617488805805	0.8702219067722387
TCGA-CN-5367-01	0	0.001502551194593947	0.0013343103760269366	0.012683703644553455	0	0.1944191114095785	0	0.007962296604198843	0.0030808908448635773	0	0.04455645866268713	0	0.0019921923905875634	0.24732548424975134	0.10866972090741046	0.05707685883186962	0.3161249918086381	0	0.003271429075240517	0	0	0	0	0.4717827249827527	0.8812503451280984
TCGA-CR-6491-01	0.005518896750583843	0	0.060520863982149925	0.24074870064010284	0	0.07180267506547919	0.0699965846335743	0.04493435935322521	0.030205748399577025	0	0.004645750416477603	0.028903132983537704	0.0037607117793815193	0.2016857666612291	0.10142482276057992	0.024902099384869793	0.03170665254642651	0.03663267232327151	0	0.042610562319534015	0	0	0.1	0.13356678664581983	1.0405325151657299
TCGA-UF-A71A-01	0.0641838694718592	0	0.011149337182138102	0.0041903559623778985	0	0.20559097836628912	0	0	0	0	0	0.009095751309504047	0	0.4068561213118098	0.026484686202863816	0.12653394472115478	0.04783221948026797	0.03728144847057095	0.060801287521164316	0	0	0	0	0.4776454836897589	0.878784414796996
TCGA-HD-8224-01	0	0	0	0.12657783553295604	0	0.13757920093115739	0.0204864972002758	0.04007684294052838	0.01552687800194659	0	0	0.021001007070986746	0.004952037601600936	0.10265863482723542	0.06837190205244974	0.22380319803597315	0.1335607666603418	0.02436188449961329	0.08104331464493472	0	0	0	0.08	0.14164903391509245	1.0244677896223875
TCGA-CN-4723-01	0.04210536766930901	0	0.05258802404992475	0.11194697943213061	0	0.2344574610727753	0.006509517417993046	0.03842494055531407	0	0	0.024105928772361705	0.015365353752922176	0.018184966530333628	0.17155283020972695	0.10295351547586333	0.11474128820569451	0.0146108281218631	0.024168448118441706	0.023705673572126856	0	0	0.004578877043219246	0.04	0.2276212910525538	0.9941768931163526
