# Supplementary material for: Immune-related miRNA signature identifies prognosis and immune landscape in head and neck squamous cell carcinomas
Source: Biosci Rep. 2020 Nov 17;40(11):BSR20201820. doi: 10.1042/BSR20201820 (PMC7670576; doi:10.1042/BSR20201820)
Supplement: Supplementary Data S1-S7 [file BSR-2020-1820_supp1.zip › BSR-2020-1820_suppSD6.csv]

	logFC	AveExpr	t	P.Value	adj.P.Val	B
HALLMARK_INTERFERON_GAMMA_RESPONSE	-0.177057737	-0.035467965	-4.801087787	2.09E-06	0.000104495	4.504107329
HALLMARK_ALLOGRAFT_REJECTION	-0.147233134	-0.039623532	-4.589374904	5.63E-06	0.00013272	3.569976734
HALLMARK_INTERFERON_ALPHA_RESPONSE	-0.133456497	-0.038368401	-2.998588552	0.002847914	0.010953514	-2.181235896
HALLMARK_IL6_JAK_STAT3_SIGNALING	-0.119099488	-0.022676147	-4.172298253	3.56E-05	0.000355797	1.843393133
HALLMARK_INFLAMMATORY_RESPONSE	-0.096514047	-0.020846591	-3.467917889	0.000569936	0.00316631	-0.722191377
HALLMARK_HEDGEHOG_SIGNALING	-0.08906089	-0.023055196	-3.010740842	0.002738356	0.010953514	-2.146023495
HALLMARK_IL2_STAT5_SIGNALING	-0.084757341	-0.037962478	-3.673148098	0.000265515	0.002094152	-0.020786434
HALLMARK_APICAL_SURFACE	-0.081249203	-0.020794799	-4.360617952	1.58E-05	0.000197091	2.604164441
HALLMARK_UV_RESPONSE_DN	-0.079095166	-0.035088256	-2.585460726	0.010007815	0.029434749	-3.296265861
HALLMARK_COMPLEMENT	-0.077396444	-0.035479466	-3.308396214	0.001006191	0.005030954	-1.240851794
HALLMARK_NOTCH_SIGNALING	-0.074483249	-0.046005634	-2.514300402	0.012240897	0.031079279	-3.472143262
HALLMARK_ANDROGEN_RESPONSE	-0.056263352	-0.032936721	-2.554807553	0.010920816	0.0303356	-3.372613111
HALLMARK_ESTROGEN_RESPONSE_EARLY	-0.053007378	-0.039127068	-2.638029785	0.008599741	0.02687419	-3.163271386
HALLMARK_ANGIOGENESIS	-0.051588179	-0.02626699	-1.546632209	0.122586925	0.204311541	-5.384921275
HALLMARK_KRAS_SIGNALING_UP	-0.04810582	-0.034196796	-2.352015063	0.019060316	0.04143547	-3.855327857
HALLMARK_TNFA_SIGNALING_VIA_NFKB	-0.047855746	-0.040172393	-1.978290483	0.04844638	0.09689276	-4.642479204
HALLMARK_KRAS_SIGNALING_DN	-0.046489549	-0.012567778	-3.069672729	0.002259821	0.010271914	-1.973317807
HALLMARK_MITOTIC_SPINDLE	-0.0451506	-0.034519294	-1.581609832	0.114373286	0.204311541	-5.331454074
HALLMARK_BILE_ACID_METABOLISM	-0.044634602	-0.031926164	-2.508770172	0.012431712	0.031079279	-3.485611359
HALLMARK_TGF_BETA_SIGNALING	-0.038760884	-0.026180899	-1.203386691	0.22939823	0.318608653	-5.846667852
HALLMARK_REACTIVE_OXIGEN_SPECIES_PATHWAY	-0.030547393	-0.051524203	-1.495994957	0.135288162	0.218206713	-5.460227737
HALLMARK_SPERMATOGENESIS	-0.026706935	-0.015409448	-2.08521136	0.037558577	0.078247035	-4.43090032
HALLMARK_HEME_METABOLISM	-0.02618735	-0.030107496	-1.566691853	0.117821659	0.204311541	-5.354402638
HALLMARK_ESTROGEN_RESPONSE_LATE	-0.021595953	-0.029134383	-1.232759163	0.218247031	0.311781473	-5.811633568
HALLMARK_FATTY_ACID_METABOLISM	-0.020994208	-0.036552788	-1.237455335	0.216500997	0.311781473	-5.805954313
HALLMARK_APOPTOSIS	-0.020625695	-0.041549982	-1.012376718	0.311849385	0.421418088	-6.053991222
HALLMARK_APICAL_JUNCTION	-0.014480002	-0.027375281	-0.718510709	0.472779279	0.606127281	-6.303393498
HALLMARK_WNT_BETA_CATENIN_SIGNALING	-0.014284408	-0.025146478	-0.602778312	0.546930457	0.666988362	-6.378422416
HALLMARK_EPITHELIAL_MESENCHYMAL_TRANSITION	-0.011418486	-0.035711254	-0.298825077	0.765198121	0.86954332	-6.51294273
HALLMARK_CHOLESTEROL_HOMEOSTASIS	-0.008197269	-0.035120454	-0.398622131	0.690342441	0.821836239	-6.478769545
HALLMARK_PROTEIN_SECRETION	-0.007005669	-0.031991665	-0.24171099	0.809103571	0.899003967	-6.528101675
HALLMARK_ADIPOGENESIS	-0.006601194	-0.037161341	-0.308066754	0.758160296	0.86954332	-6.510188838
HALLMARK_COAGULATION	-0.000742259	-0.006779538	-0.039054951	0.968862223	0.987947322	-6.556042809
HALLMARK_HYPOXIA	-0.000267926	-0.02560421	-0.015113951	0.987947322	0.987947322	-6.55667969
HALLMARK_PI3K_AKT_MTOR_SIGNALING	0.001429369	-0.040534184	0.069251764	0.944817007	0.984184382	-6.55443668
HALLMARK_XENOBIOTIC_METABOLISM	0.002633864	-0.022139027	0.200084504	0.841496139	0.914669716	-6.53713222
HALLMARK_G2M_CHECKPOINT	0.005002366	-0.035116887	0.144808054	0.884920986	0.941405304	-6.546494111
HALLMARK_P53_PATHWAY	0.013428161	-0.051572708	0.842716726	0.399791278	0.526041156	-6.208282505
HALLMARK_PANCREAS_BETA_CELLS	0.023915242	0.018485411	1.333606338	0.182942297	0.277185298	-5.684960196
HALLMARK_PEROXISOME	0.025417525	-0.044037692	1.373910523	0.170087294	0.265761396	-5.631570014
HALLMARK_E2F_TARGETS	0.026512132	-0.029438328	0.668737185	0.503972882	0.629966103	-6.33726942
HALLMARK_UV_RESPONSE_UP	0.039847254	-0.042683527	2.367251477	0.018301967	0.04143547	-3.820413732
HALLMARK_UNFOLDED_PROTEIN_RESPONSE	0.044671523	-0.04839535	1.851338995	0.064712371	0.124446867	-4.879458285
HALLMARK_GLYCOLYSIS	0.04665629	-0.035190946	2.420400334	0.015860047	0.037762017	-3.69689952
HALLMARK_MYOGENESIS	0.052624669	-0.062922293	1.547926319	0.122275013	0.204311541	-5.382964173
HALLMARK_MTORC1_SIGNALING	0.081205822	-0.044359249	2.884711965	0.004087429	0.013624764	-2.504525426
HALLMARK_OXIDATIVE_PHOSPHORYLATION	0.088593552	-0.056887941	2.890011156	0.004020288	0.013624764	-2.489749445
HALLMARK_DNA_REPAIR	0.091701084	-0.046102268	3.607455565	0.000340412	0.002127575	-0.249461988
HALLMARK_MYC_TARGETS_V2	0.142907808	-0.035399803	3.647062099	0.000293181	0.002094152	-0.112059552
HALLMARK_MYC_TARGETS_V1	0.153588333	-0.040280969	4.51355231	7.96E-06	0.00013272	3.244818354
