# Supplementary material for: Immune-related miRNA signature identifies prognosis and immune landscape in head and neck squamous cell carcinomas
Source: Biosci Rep. 2020 Nov 17;40(11):BSR20201820. doi: 10.1042/BSR20201820 (PMC7670576; doi:10.1042/BSR20201820)
Supplement: Supplementary Data S1-S7 [file BSR-2020-1820_supp1.zip › BSR-2020-1820_suppSD7.csv]

gene	immune_cells	cor	p.value
miR-146a	HALLMARK_ADIPOGENESIS	-0.106882143	0.017520763
miR-146a	HALLMARK_ALLOGRAFT_REJECTION	0.564797709	0
miR-146a	HALLMARK_ANDROGEN_RESPONSE	0.007695468	0.864482992
miR-146a	HALLMARK_ANGIOGENESIS	0.115894689	0.009969021
miR-146a	HALLMARK_APICAL_JUNCTION	-0.049454727	0.272505205
miR-146a	HALLMARK_APICAL_SURFACE	0.33244702	4.43E-14
miR-146a	HALLMARK_APOPTOSIS	0.010953546	0.808058578
miR-146a	HALLMARK_BILE_ACID_METABOLISM	0.118996786	0.008139026
miR-146a	HALLMARK_CHOLESTEROL_HOMEOSTASIS	-0.024138055	0.592380158
miR-146a	HALLMARK_COAGULATION	0.02952223	0.51256498
miR-146a	HALLMARK_COMPLEMENT	0.352507526	7.87E-16
miR-146a	HALLMARK_DNA_REPAIR	-0.218627911	9.88E-07
miR-146a	HALLMARK_E2F_TARGETS	-0.011210959	0.80363877
miR-146a	HALLMARK_EPITHELIAL_MESENCHYMAL_TRANSITION	-0.144131396	0.00133066
miR-146a	HALLMARK_ESTROGEN_RESPONSE_EARLY	0.083094721	0.064995309
miR-146a	HALLMARK_ESTROGEN_RESPONSE_LATE	-0.056503526	0.209881975
miR-146a	HALLMARK_FATTY_ACID_METABOLISM	0.043236895	0.337435904
miR-146a	HALLMARK_G2M_CHECKPOINT	-0.058287103	0.195831117
miR-146a	HALLMARK_GLYCOLYSIS	-0.28760826	8.92E-11
miR-146a	HALLMARK_HEDGEHOG_SIGNALING	0.048811592	0.278795745
miR-146a	HALLMARK_HEME_METABOLISM	0.009298378	0.836618283
miR-146a	HALLMARK_HYPOXIA	-0.019601174	0.663748291
miR-146a	HALLMARK_IL2_STAT5_SIGNALING	0.292652104	4.05E-11
miR-146a	HALLMARK_IL6_JAK_STAT3_SIGNALING	0.226461891	3.92E-07
miR-146a	HALLMARK_INFLAMMATORY_RESPONSE	0.451664737	0
miR-146a	HALLMARK_INTERFERON_ALPHA_RESPONSE	0.378261182	0
miR-146a	HALLMARK_INTERFERON_GAMMA_RESPONSE	0.507313056	0
miR-146a	HALLMARK_KRAS_SIGNALING_DN	0.183563086	4.17E-05
miR-146a	HALLMARK_KRAS_SIGNALING_UP	0.146594042	0.001096301
miR-146a	HALLMARK_MITOTIC_SPINDLE	-0.085846533	0.056576374
miR-146a	HALLMARK_MTORC1_SIGNALING	-0.211827267	2.15E-06
miR-146a	HALLMARK_MYC_TARGETS_V1	-0.25795807	6.78E-09
miR-146a	HALLMARK_MYC_TARGETS_V2	-0.253959208	1.17E-08
miR-146a	HALLMARK_MYOGENESIS	-0.146261574	0.001125546
miR-146a	HALLMARK_NOTCH_SIGNALING	0.121955643	0.00667942
miR-146a	HALLMARK_OXIDATIVE_PHOSPHORYLATION	-0.116308182	0.009705645
miR-146a	HALLMARK_P53_PATHWAY	-0.154725251	0.000566247
miR-146a	HALLMARK_PANCREAS_BETA_CELLS	-0.148581876	0.000935579
miR-146a	HALLMARK_PEROXISOME	-0.211669097	2.19E-06
miR-146a	HALLMARK_PI3K_AKT_MTOR_SIGNALING	-0.153866112	0.000608116
miR-146a	HALLMARK_PROTEIN_SECRETION	-0.177041755	7.81E-05
miR-146a	HALLMARK_REACTIVE_OXIGEN_SPECIES_PATHWAY	0.233154035	1.73E-07
miR-146a	HALLMARK_SPERMATOGENESIS	0.112859483	0.01210461
miR-146a	HALLMARK_TGF_BETA_SIGNALING	-0.117522682	0.008967488
miR-146a	HALLMARK_TNFA_SIGNALING_VIA_NFKB	0.076642471	0.088817254
miR-146a	HALLMARK_UNFOLDED_PROTEIN_RESPONSE	-0.212619216	1.96E-06
miR-146a	HALLMARK_UV_RESPONSE_DN	0.06103135	0.17557505
miR-146a	HALLMARK_UV_RESPONSE_UP	-0.172144037	0.000123217
miR-146a	HALLMARK_WNT_BETA_CATENIN_SIGNALING	-0.002629924	0.953489568
miR-146a	HALLMARK_XENOBIOTIC_METABOLISM	0.069683059	0.121898994
miR-3127	HALLMARK_ADIPOGENESIS	0.006359727	0.887833976
miR-3127	HALLMARK_ALLOGRAFT_REJECTION	-0.098214607	0.029094591
miR-3127	HALLMARK_ANDROGEN_RESPONSE	0.027821373	0.537162279
miR-3127	HALLMARK_ANGIOGENESIS	-0.094942793	0.034922854
miR-3127	HALLMARK_APICAL_JUNCTION	-0.180825509	5.44E-05
miR-3127	HALLMARK_APICAL_SURFACE	-0.017204524	0.702772197
miR-3127	HALLMARK_APOPTOSIS	0.012878769	0.775159787
miR-3127	HALLMARK_BILE_ACID_METABOLISM	0.012100856	0.788408193
miR-3127	HALLMARK_CHOLESTEROL_HOMEOSTASIS	-0.033766163	0.453842519
miR-3127	HALLMARK_COAGULATION	-0.063967611	0.155674261
miR-3127	HALLMARK_COMPLEMENT	-0.091496284	0.042109721
miR-3127	HALLMARK_DNA_REPAIR	0.138894343	0.001989557
miR-3127	HALLMARK_E2F_TARGETS	0.097716404	0.029924182
miR-3127	HALLMARK_EPITHELIAL_MESENCHYMAL_TRANSITION	-0.121242332	0.007008004
miR-3127	HALLMARK_ESTROGEN_RESPONSE_EARLY	-0.028525924	0.526901881
miR-3127	HALLMARK_ESTROGEN_RESPONSE_LATE	0.002725882	0.951794544
miR-3127	HALLMARK_FATTY_ACID_METABOLISM	0.077116386	0.086856877
miR-3127	HALLMARK_G2M_CHECKPOINT	0.074424895	0.098467665
miR-3127	HALLMARK_GLYCOLYSIS	0.130018766	0.003817236
miR-3127	HALLMARK_HEDGEHOG_SIGNALING	-0.076764508	0.088309071
miR-3127	HALLMARK_HEME_METABOLISM	-0.138167395	0.002101603
miR-3127	HALLMARK_HYPOXIA	-0.116902343	0.009338028
miR-3127	HALLMARK_IL2_STAT5_SIGNALING	-0.108307571	0.016065817
miR-3127	HALLMARK_IL6_JAK_STAT3_SIGNALING	-0.087663754	0.051529287
miR-3127	HALLMARK_INFLAMMATORY_RESPONSE	-0.148607458	0.000933661
miR-3127	HALLMARK_INTERFERON_ALPHA_RESPONSE	-0.152260316	0.000694175
miR-3127	HALLMARK_INTERFERON_GAMMA_RESPONSE	-0.145154678	0.001228179
miR-3127	HALLMARK_KRAS_SIGNALING_DN	0.006632668	0.883053918
miR-3127	HALLMARK_KRAS_SIGNALING_UP	-0.099427017	0.027157808
miR-3127	HALLMARK_MITOTIC_SPINDLE	-0.010806026	0.810594275
miR-3127	HALLMARK_MTORC1_SIGNALING	0.155067572	0.000550324
miR-3127	HALLMARK_MYC_TARGETS_V1	0.191614961	1.87E-05
miR-3127	HALLMARK_MYC_TARGETS_V2	0.132357582	0.003226733
miR-3127	HALLMARK_MYOGENESIS	-0.156394255	0.000492461
miR-3127	HALLMARK_NOTCH_SIGNALING	-0.095761418	0.033378399
miR-3127	HALLMARK_OXIDATIVE_PHOSPHORYLATION	0.178885553	6.56E-05
miR-3127	HALLMARK_P53_PATHWAY	-0.009322666	0.836197541
miR-3127	HALLMARK_PANCREAS_BETA_CELLS	0.06528006	0.147352057
miR-3127	HALLMARK_PEROXISOME	0.034299304	0.446742994
miR-3127	HALLMARK_PI3K_AKT_MTOR_SIGNALING	0.011226587	0.803370637
miR-3127	HALLMARK_PROTEIN_SECRETION	-0.058627931	0.19322626
miR-3127	HALLMARK_REACTIVE_OXIGEN_SPECIES_PATHWAY	0.04208859	0.35043265
miR-3127	HALLMARK_SPERMATOGENESIS	0.154226351	0.000590222
miR-3127	HALLMARK_TGF_BETA_SIGNALING	-0.106822916	0.017583634
miR-3127	HALLMARK_TNFA_SIGNALING_VIA_NFKB	-0.028069628	0.533535529
miR-3127	HALLMARK_UNFOLDED_PROTEIN_RESPONSE	0.079653786	0.076945928
miR-3127	HALLMARK_UV_RESPONSE_DN	-0.108492717	0.015884836
miR-3127	HALLMARK_UV_RESPONSE_UP	0.119550931	0.007845719
miR-3127	HALLMARK_WNT_BETA_CATENIN_SIGNALING	-0.00474756	0.916145394
miR-3127	HALLMARK_XENOBIOTIC_METABOLISM	0.091872051	0.041269905
miR-3913-2	HALLMARK_ADIPOGENESIS	0.038375414	0.394719923
miR-3913-2	HALLMARK_ALLOGRAFT_REJECTION	-0.02784646	0.536924545
miR-3913-2	HALLMARK_ANDROGEN_RESPONSE	0.003214429	0.943188078
miR-3913-2	HALLMARK_ANGIOGENESIS	0.130284056	0.003722767
miR-3913-2	HALLMARK_APICAL_JUNCTION	-0.01601939	0.722462576
miR-3913-2	HALLMARK_APICAL_SURFACE	0.073442632	0.103014618
miR-3913-2	HALLMARK_APOPTOSIS	0.004466158	0.921126878
miR-3913-2	HALLMARK_BILE_ACID_METABOLISM	0.152288401	0.000683703
miR-3913-2	HALLMARK_CHOLESTEROL_HOMEOSTASIS	-0.17990955	5.78E-05
miR-3913-2	HALLMARK_COAGULATION	-0.058938704	0.190942283
miR-3913-2	HALLMARK_COMPLEMENT	-0.043523877	0.334357834
miR-3913-2	HALLMARK_DNA_REPAIR	0.081979969	0.068676003
miR-3913-2	HALLMARK_E2F_TARGETS	0.07857885	0.081023789
miR-3913-2	HALLMARK_EPITHELIAL_MESENCHYMAL_TRANSITION	0.133146458	0.003026407
miR-3913-2	HALLMARK_ESTROGEN_RESPONSE_EARLY	-0.006976683	0.877078657
miR-3913-2	HALLMARK_ESTROGEN_RESPONSE_LATE	-0.105649736	0.018833469
miR-3913-2	HALLMARK_FATTY_ACID_METABOLISM	0.130148282	0.003759148
miR-3913-2	HALLMARK_G2M_CHECKPOINT	0.051827093	0.250238872
miR-3913-2	HALLMARK_GLYCOLYSIS	0.051264686	0.255422919
miR-3913-2	HALLMARK_HEDGEHOG_SIGNALING	0.150177434	0.000812759
miR-3913-2	HALLMARK_HEME_METABOLISM	-0.045608863	0.311697716
miR-3913-2	HALLMARK_HYPOXIA	0.089352178	0.047156482
miR-3913-2	HALLMARK_IL2_STAT5_SIGNALING	-0.025817614	0.567005706
miR-3913-2	HALLMARK_IL6_JAK_STAT3_SIGNALING	0.037456252	0.406149151
miR-3913-2	HALLMARK_INFLAMMATORY_RESPONSE	-0.119677061	0.007749498
miR-3913-2	HALLMARK_INTERFERON_ALPHA_RESPONSE	-0.172179391	0.00012009
miR-3913-2	HALLMARK_INTERFERON_GAMMA_RESPONSE	-0.106566708	0.017821142
miR-3913-2	HALLMARK_KRAS_SIGNALING_DN	0.11629386	0.009681693
miR-3913-2	HALLMARK_KRAS_SIGNALING_UP	0.032990642	0.464415646
miR-3913-2	HALLMARK_MITOTIC_SPINDLE	0.081604401	0.069958853
miR-3913-2	HALLMARK_MTORC1_SIGNALING	-0.108430017	0.015909523
miR-3913-2	HALLMARK_MYC_TARGETS_V1	-0.052197585	0.246864112
miR-3913-2	HALLMARK_MYC_TARGETS_V2	-0.072733203	0.106393018
miR-3913-2	HALLMARK_MYOGENESIS	-0.042789761	0.342582263
miR-3913-2	HALLMARK_NOTCH_SIGNALING	0.178188485	6.82E-05
miR-3913-2	HALLMARK_OXIDATIVE_PHOSPHORYLATION	-0.035630669	0.429425036
miR-3913-2	HALLMARK_P53_PATHWAY	-0.085803739	0.05668031
miR-3913-2	HALLMARK_PANCREAS_BETA_CELLS	-0.019219635	0.670009533
miR-3913-2	HALLMARK_PEROXISOME	0.10199439	0.023383456
miR-3913-2	HALLMARK_PI3K_AKT_MTOR_SIGNALING	-0.013502793	0.764659318
miR-3913-2	HALLMARK_PROTEIN_SECRETION	-0.01351653	0.764426958
miR-3913-2	HALLMARK_REACTIVE_OXIGEN_SPECIES_PATHWAY	-0.038175735	0.397186187
miR-3913-2	HALLMARK_SPERMATOGENESIS	0.214778581	1.45E-06
miR-3913-2	HALLMARK_TGF_BETA_SIGNALING	0.089641843	0.046442122
miR-3913-2	HALLMARK_TNFA_SIGNALING_VIA_NFKB	-0.034651783	0.44221747
miR-3913-2	HALLMARK_UNFOLDED_PROTEIN_RESPONSE	0.042634477	0.344338323
miR-3913-2	HALLMARK_UV_RESPONSE_DN	0.150373431	0.000799889
miR-3913-2	HALLMARK_UV_RESPONSE_UP	0.046741043	0.299826018
miR-3913-2	HALLMARK_WNT_BETA_CATENIN_SIGNALING	0.192675491	1.62E-05
miR-3913-2	HALLMARK_XENOBIOTIC_METABOLISM	-0.033684343	0.455071216
miR-487b	HALLMARK_ADIPOGENESIS	0.133683369	0.002930133
miR-487b	HALLMARK_ALLOGRAFT_REJECTION	-0.025825674	0.566758956
miR-487b	HALLMARK_ANDROGEN_RESPONSE	-0.035655452	0.428971046
miR-487b	HALLMARK_ANGIOGENESIS	0.277200149	4.33E-10
miR-487b	HALLMARK_APICAL_JUNCTION	0.359666518	1.46E-16
miR-487b	HALLMARK_APICAL_SURFACE	-0.038586139	0.391997086
miR-487b	HALLMARK_APOPTOSIS	0.088193711	0.050130254
miR-487b	HALLMARK_BILE_ACID_METABOLISM	0.163986848	0.000256447
miR-487b	HALLMARK_CHOLESTEROL_HOMEOSTASIS	-0.102368156	0.022914805
miR-487b	HALLMARK_COAGULATION	0.148664097	0.000929426
miR-487b	HALLMARK_COMPLEMENT	0.080863509	0.07255557
miR-487b	HALLMARK_DNA_REPAIR	0.013473527	0.76507429
miR-487b	HALLMARK_E2F_TARGETS	-0.152498418	0.000680739
miR-487b	HALLMARK_EPITHELIAL_MESENCHYMAL_TRANSITION	0.509983344	0
miR-487b	HALLMARK_ESTROGEN_RESPONSE_EARLY	0.016450501	0.715219194
miR-487b	HALLMARK_ESTROGEN_RESPONSE_LATE	-0.130647666	0.003649509
miR-487b	HALLMARK_FATTY_ACID_METABOLISM	0.067621862	0.133351539
miR-487b	HALLMARK_G2M_CHECKPOINT	-0.123677803	0.00594236
miR-487b	HALLMARK_GLYCOLYSIS	0.117852163	0.008776059
miR-487b	HALLMARK_HEDGEHOG_SIGNALING	0.243991367	4.39E-08
miR-487b	HALLMARK_HEME_METABOLISM	0.09722507	0.030762123
miR-487b	HALLMARK_HYPOXIA	0.200408616	7.49E-06
miR-487b	HALLMARK_IL2_STAT5_SIGNALING	0.119401918	0.007923648
miR-487b	HALLMARK_IL6_JAK_STAT3_SIGNALING	0.17784525	7.24E-05
miR-487b	HALLMARK_INFLAMMATORY_RESPONSE	0.08386487	0.062541254
miR-487b	HALLMARK_INTERFERON_ALPHA_RESPONSE	-0.052307473	0.245774888
miR-487b	HALLMARK_INTERFERON_GAMMA_RESPONSE	-0.060637864	0.178379701
miR-487b	HALLMARK_KRAS_SIGNALING_DN	0.039005008	0.386874777
miR-487b	HALLMARK_KRAS_SIGNALING_UP	0.291232151	5.07E-11
miR-487b	HALLMARK_MITOTIC_SPINDLE	0.034231816	0.447638201
miR-487b	HALLMARK_MTORC1_SIGNALING	-0.03372545	0.454387256
miR-487b	HALLMARK_MYC_TARGETS_V1	-0.030371017	0.500512913
miR-487b	HALLMARK_MYC_TARGETS_V2	0.016091158	0.721177959
miR-487b	HALLMARK_MYOGENESIS	0.403889317	0
miR-487b	HALLMARK_NOTCH_SIGNALING	0.266603508	2.02E-09
miR-487b	HALLMARK_OXIDATIVE_PHOSPHORYLATION	-0.00553931	0.902225873
miR-487b	HALLMARK_P53_PATHWAY	-0.098471124	0.028675203
miR-487b	HALLMARK_PANCREAS_BETA_CELLS	0.095218223	0.034396555
miR-487b	HALLMARK_PEROXISOME	0.249964924	2.00E-08
miR-487b	HALLMARK_PI3K_AKT_MTOR_SIGNALING	0.098708032	0.028292499
miR-487b	HALLMARK_PROTEIN_SECRETION	0.057293185	0.203573795
miR-487b	HALLMARK_REACTIVE_OXIGEN_SPECIES_PATHWAY	0.054119817	0.229777577
miR-487b	HALLMARK_SPERMATOGENESIS	-0.130816388	0.003605663
miR-487b	HALLMARK_TGF_BETA_SIGNALING	0.202227928	6.17E-06
miR-487b	HALLMARK_TNFA_SIGNALING_VIA_NFKB	0.029395017	0.514384223
miR-487b	HALLMARK_UNFOLDED_PROTEIN_RESPONSE	0.084658013	0.060094356
miR-487b	HALLMARK_UV_RESPONSE_DN	0.268998863	1.44E-09
miR-487b	HALLMARK_UV_RESPONSE_UP	0.139217652	0.001941504
miR-487b	HALLMARK_WNT_BETA_CATENIN_SIGNALING	0.123277747	0.006106735
miR-487b	HALLMARK_XENOBIOTIC_METABOLISM	0.056853911	0.207065724
miR-548k	HALLMARK_ADIPOGENESIS	0.07311771	0.10455123
miR-548k	HALLMARK_ALLOGRAFT_REJECTION	-0.064609544	0.151606665
miR-548k	HALLMARK_ANDROGEN_RESPONSE	-0.002077292	0.963267845
miR-548k	HALLMARK_ANGIOGENESIS	-0.039456038	0.381533945
miR-548k	HALLMARK_APICAL_JUNCTION	0.006548412	0.884569888
miR-548k	HALLMARK_APICAL_SURFACE	-0.025778059	0.567600092
miR-548k	HALLMARK_APOPTOSIS	0.058958973	0.190789476
miR-548k	HALLMARK_BILE_ACID_METABOLISM	-0.085891072	0.056428069
miR-548k	HALLMARK_CHOLESTEROL_HOMEOSTASIS	-0.017421957	0.699296195
miR-548k	HALLMARK_COAGULATION	-0.061055597	0.175463785
miR-548k	HALLMARK_COMPLEMENT	-0.002886395	0.948977431
miR-548k	HALLMARK_DNA_REPAIR	0.050003978	0.267312655
miR-548k	HALLMARK_E2F_TARGETS	0.09114155	0.042887264
miR-548k	HALLMARK_EPITHELIAL_MESENCHYMAL_TRANSITION	-0.00389968	0.931104345
miR-548k	HALLMARK_ESTROGEN_RESPONSE_EARLY	0.030420725	0.499944117
miR-548k	HALLMARK_ESTROGEN_RESPONSE_LATE	-0.093513056	0.037735073
miR-548k	HALLMARK_FATTY_ACID_METABOLISM	-0.009183292	0.838669156
miR-548k	HALLMARK_G2M_CHECKPOINT	0.085469405	0.057654617
miR-548k	HALLMARK_GLYCOLYSIS	0.058240351	0.196262157
miR-548k	HALLMARK_HEDGEHOG_SIGNALING	-0.016732532	0.710650229
miR-548k	HALLMARK_HEME_METABOLISM	0.037577995	0.404624138
miR-548k	HALLMARK_HYPOXIA	0.084614463	0.060209348
miR-548k	HALLMARK_IL2_STAT5_SIGNALING	-0.068845092	0.126488767
miR-548k	HALLMARK_IL6_JAK_STAT3_SIGNALING	-0.040845997	0.364975071
miR-548k	HALLMARK_INFLAMMATORY_RESPONSE	-0.04134564	0.359133768
miR-548k	HALLMARK_INTERFERON_ALPHA_RESPONSE	-0.125842516	0.005093707
miR-548k	HALLMARK_INTERFERON_GAMMA_RESPONSE	-0.087254425	0.052609643
miR-548k	HALLMARK_KRAS_SIGNALING_DN	-0.075771026	0.092520783
miR-548k	HALLMARK_KRAS_SIGNALING_UP	-0.003761516	0.933539547
miR-548k	HALLMARK_MITOTIC_SPINDLE	0.067706996	0.132896875
miR-548k	HALLMARK_MTORC1_SIGNALING	0.041625854	0.355883577
miR-548k	HALLMARK_MYC_TARGETS_V1	0.080494757	0.073864067
miR-548k	HALLMARK_MYC_TARGETS_V2	0.047711045	0.289897109
miR-548k	HALLMARK_MYOGENESIS	-0.066533126	0.139765996
miR-548k	HALLMARK_NOTCH_SIGNALING	0.037317262	0.407894397
miR-548k	HALLMARK_OXIDATIVE_PHOSPHORYLATION	0.005002451	0.911692435
miR-548k	HALLMARK_P53_PATHWAY	0.0125917	0.780116966
miR-548k	HALLMARK_PANCREAS_BETA_CELLS	-0.001872761	0.966882314
miR-548k	HALLMARK_PEROXISOME	0.003322112	0.94128826
miR-548k	HALLMARK_PI3K_AKT_MTOR_SIGNALING	0.053180104	0.238068812
miR-548k	HALLMARK_PROTEIN_SECRETION	0.023595188	0.600853473
miR-548k	HALLMARK_REACTIVE_OXIGEN_SPECIES_PATHWAY	-0.041968448	0.35193505
miR-548k	HALLMARK_SPERMATOGENESIS	0.06516768	0.148095189
miR-548k	HALLMARK_TGF_BETA_SIGNALING	0.048450244	0.282480516
miR-548k	HALLMARK_TNFA_SIGNALING_VIA_NFKB	-0.014757531	0.74352464
miR-548k	HALLMARK_UNFOLDED_PROTEIN_RESPONSE	0.078971715	0.079511595
miR-548k	HALLMARK_UV_RESPONSE_DN	0.013869007	0.758471983
miR-548k	HALLMARK_UV_RESPONSE_UP	0.091518524	0.042030668
miR-548k	HALLMARK_WNT_BETA_CATENIN_SIGNALING	0.041239812	0.360366081
miR-548k	HALLMARK_XENOBIOTIC_METABOLISM	-0.112887544	0.01204835
miR-5690	HALLMARK_ADIPOGENESIS	-0.138493068	0.002033849
miR-5690	HALLMARK_ALLOGRAFT_REJECTION	0.197848238	9.42E-06
miR-5690	HALLMARK_ANDROGEN_RESPONSE	-0.082235934	0.067812783
miR-5690	HALLMARK_ANGIOGENESIS	-0.049015508	0.276896336
miR-5690	HALLMARK_APICAL_JUNCTION	-0.119150428	0.008025585
miR-5690	HALLMARK_APICAL_SURFACE	0.088069964	0.050430223
miR-5690	HALLMARK_APOPTOSIS	-0.050449102	0.263072096
miR-5690	HALLMARK_BILE_ACID_METABOLISM	-0.074726483	0.097117466
miR-5690	HALLMARK_CHOLESTEROL_HOMEOSTASIS	-0.066635619	0.139155593
miR-5690	HALLMARK_COAGULATION	-0.011218491	0.803577694
miR-5690	HALLMARK_COMPLEMENT	0.039515154	0.380820452
miR-5690	HALLMARK_DNA_REPAIR	-0.037403438	0.406811801
miR-5690	HALLMARK_E2F_TARGETS	0.037550001	0.404974504
miR-5690	HALLMARK_EPITHELIAL_MESENCHYMAL_TRANSITION	-0.172835647	0.000113005
miR-5690	HALLMARK_ESTROGEN_RESPONSE_EARLY	-0.056077186	0.213426151
miR-5690	HALLMARK_ESTROGEN_RESPONSE_LATE	-0.057484332	0.202142474
miR-5690	HALLMARK_FATTY_ACID_METABOLISM	-0.081429812	0.070561848
miR-5690	HALLMARK_G2M_CHECKPOINT	-0.02849218	0.527521262
miR-5690	HALLMARK_GLYCOLYSIS	-0.127465952	0.00454715
miR-5690	HALLMARK_HEDGEHOG_SIGNALING	-0.133683632	0.002909762
miR-5690	HALLMARK_HEME_METABOLISM	-0.064671314	0.151214956
miR-5690	HALLMARK_HYPOXIA	-0.030805103	0.494540333
miR-5690	HALLMARK_IL2_STAT5_SIGNALING	-0.025536466	0.571236889
miR-5690	HALLMARK_IL6_JAK_STAT3_SIGNALING	-0.091893381	0.041193241
miR-5690	HALLMARK_INFLAMMATORY_RESPONSE	0.099311261	0.027302175
miR-5690	HALLMARK_INTERFERON_ALPHA_RESPONSE	0.177024248	7.63E-05
miR-5690	HALLMARK_INTERFERON_GAMMA_RESPONSE	0.174800002	9.41E-05
miR-5690	HALLMARK_KRAS_SIGNALING_DN	-0.027968455	0.535141571
miR-5690	HALLMARK_KRAS_SIGNALING_UP	-0.070123293	0.119580622
miR-5690	HALLMARK_MITOTIC_SPINDLE	-0.126563868	0.004843933
miR-5690	HALLMARK_MTORC1_SIGNALING	-0.033735417	0.454387427
miR-5690	HALLMARK_MYC_TARGETS_V1	0.004999115	0.91175108
miR-5690	HALLMARK_MYC_TARGETS_V2	-0.068420925	0.128848435
miR-5690	HALLMARK_MYOGENESIS	-0.115097012	0.010461444
miR-5690	HALLMARK_NOTCH_SIGNALING	-0.062900181	0.162754477
miR-5690	HALLMARK_OXIDATIVE_PHOSPHORYLATION	-0.00674904	0.881059223
miR-5690	HALLMARK_P53_PATHWAY	-0.008703813	0.846985986
miR-5690	HALLMARK_PANCREAS_BETA_CELLS	-0.137100593	0.002258677
miR-5690	HALLMARK_PEROXISOME	-0.177706063	7.15E-05
miR-5690	HALLMARK_PI3K_AKT_MTOR_SIGNALING	-0.143558652	0.001377838
miR-5690	HALLMARK_PROTEIN_SECRETION	-0.10764425	0.016692573
miR-5690	HALLMARK_REACTIVE_OXIGEN_SPECIES_PATHWAY	0.037044291	0.411334931
miR-5690	HALLMARK_SPERMATOGENESIS	-0.006652578	0.882746852
miR-5690	HALLMARK_TGF_BETA_SIGNALING	-0.15951497	0.000371942
miR-5690	HALLMARK_TNFA_SIGNALING_VIA_NFKB	-0.043378642	0.335974774
miR-5690	HALLMARK_UNFOLDED_PROTEIN_RESPONSE	-0.062206589	0.16744963
miR-5690	HALLMARK_UV_RESPONSE_DN	-0.104111815	0.020644074
miR-5690	HALLMARK_UV_RESPONSE_UP	-0.076828818	0.088044974
miR-5690	HALLMARK_WNT_BETA_CATENIN_SIGNALING	-0.077932158	0.083563622
miR-5690	HALLMARK_XENOBIOTIC_METABOLISM	0.007512894	0.867714887
riskscore	HALLMARK_ADIPOGENESIS	0.019435139	0.666424122
riskscore	HALLMARK_ALLOGRAFT_REJECTION	-0.259715268	5.32E-09
riskscore	HALLMARK_ANDROGEN_RESPONSE	-0.065566539	0.145581461
riskscore	HALLMARK_ANGIOGENESIS	-0.102196149	0.023146107
riskscore	HALLMARK_APICAL_JUNCTION	-0.005431805	0.904114214
riskscore	HALLMARK_APICAL_SURFACE	-0.197741016	9.93E-06
riskscore	HALLMARK_APOPTOSIS	0.011885151	0.792092827
riskscore	HALLMARK_BILE_ACID_METABOLISM	-0.118828263	0.008230146
riskscore	HALLMARK_CHOLESTEROL_HOMEOSTASIS	-0.011275959	0.802523692
riskscore	HALLMARK_COAGULATION	-0.010490979	0.816016192
riskscore	HALLMARK_COMPLEMENT	-0.166852833	0.000198976
riskscore	HALLMARK_DNA_REPAIR	0.149133134	0.000895034
riskscore	HALLMARK_E2F_TARGETS	0.014536028	0.747156681
riskscore	HALLMARK_EPITHELIAL_MESENCHYMAL_TRANSITION	0.027901304	0.535993216
riskscore	HALLMARK_ESTROGEN_RESPONSE_EARLY	-0.083078695	0.065047206
riskscore	HALLMARK_ESTROGEN_RESPONSE_LATE	-0.035167203	0.435321682
riskscore	HALLMARK_FATTY_ACID_METABOLISM	-0.080706632	0.073113098
riskscore	HALLMARK_G2M_CHECKPOINT	0.009764727	0.828547982
riskscore	HALLMARK_GLYCOLYSIS	0.157400516	0.000452405
riskscore	HALLMARK_HEDGEHOG_SIGNALING	-0.122673633	0.006362703
riskscore	HALLMARK_HEME_METABOLISM	-0.049832584	0.268854887
riskscore	HALLMARK_HYPOXIA	0.01189172	0.791980535
riskscore	HALLMARK_IL2_STAT5_SIGNALING	-0.195192865	1.29E-05
riskscore	HALLMARK_IL6_JAK_STAT3_SIGNALING	-0.196669357	1.11E-05
riskscore	HALLMARK_INFLAMMATORY_RESPONSE	-0.197084045	1.06E-05
riskscore	HALLMARK_INTERFERON_ALPHA_RESPONSE	-0.141652725	0.001612366
riskscore	HALLMARK_INTERFERON_GAMMA_RESPONSE	-0.230452292	2.42E-07
riskscore	HALLMARK_KRAS_SIGNALING_DN	-0.162311373	0.000296891
riskscore	HALLMARK_KRAS_SIGNALING_UP	-0.095005205	0.034802998
riskscore	HALLMARK_MITOTIC_SPINDLE	-0.033610879	0.455922218
riskscore	HALLMARK_MTORC1_SIGNALING	0.181674096	5.02E-05
riskscore	HALLMARK_MYC_TARGETS_V1	0.225659291	4.32E-07
riskscore	HALLMARK_MYC_TARGETS_V2	0.177297973	7.62E-05
riskscore	HALLMARK_MYOGENESIS	0.071774914	0.111075537
riskscore	HALLMARK_NOTCH_SIGNALING	-0.108616049	0.015765275
riskscore	HALLMARK_OXIDATIVE_PHOSPHORYLATION	0.141681791	0.001608767
riskscore	HALLMARK_P53_PATHWAY	0.082258875	0.067747826
riskscore	HALLMARK_PANCREAS_BETA_CELLS	0.078996417	0.079420814
riskscore	HALLMARK_PEROXISOME	0.082412467	0.067234981
riskscore	HALLMARK_PI3K_AKT_MTOR_SIGNALING	0.049935808	0.267863536
riskscore	HALLMARK_PROTEIN_SECRETION	0.043529347	0.334175901
riskscore	HALLMARK_REACTIVE_OXIGEN_SPECIES_PATHWAY	-0.083189882	0.064687855
riskscore	HALLMARK_SPERMATOGENESIS	-0.117007159	0.009274478
riskscore	HALLMARK_TGF_BETA_SIGNALING	-0.027625277	0.540035745
riskscore	HALLMARK_TNFA_SIGNALING_VIA_NFKB	-0.078639463	0.080791507
riskscore	HALLMARK_UNFOLDED_PROTEIN_RESPONSE	0.123353697	0.006075218
riskscore	HALLMARK_UV_RESPONSE_DN	-0.105491555	0.01904991
riskscore	HALLMARK_UV_RESPONSE_UP	0.132636297	0.003162204
riskscore	HALLMARK_WNT_BETA_CATENIN_SIGNALING	-0.04370862	0.332187563
riskscore	HALLMARK_XENOBIOTIC_METABOLISM	-0.011826023	0.793103641
